# Supplementary material for: A Piece of the Puzzle—Possible Mechanisms for Why Low Dietary EPA and DHA Cause Hepatic Lipid Accumulation in Atlantic Salmon (Salmo salar)
Source: Metabolites. 2022 Feb 8;12(2):159. doi: 10.3390/metabo12020159 (PMC8877222; doi:10.3390/metabo12020159)
Supplement: Supplementary file 1 [file metabolites-12-00159-s001.zip]

Archive with 1 entries (1 files):
- metabolites-1582030-supplementary.XLSX
