# Supplementary material for: A Piece of the Puzzle—Possible Mechanisms for Why Low Dietary EPA and DHA Cause Hepatic Lipid Accumulation in Atlantic Salmon (Salmo salar)
Source: Metabolites. 2022 Feb 8;12(2):159. doi: 10.3390/metabo12020159 (PMC8877222; doi:10.3390/metabo12020159)
Supplement: Supplementary file 1 [file metabolites-12-00159-s001.zip › metabolites-1582030-supplementary.XLSX]

## Sheet: Data Key & Explanation
	Data Key & Explanation
HeatMap Description	This is the statistical heat map data table associated with the statsitical anlaysis of the data.
	Chemical Annotation Descriptions
PATHWAY SORTORDER	An internally-generated number intended for sorting compounds by biochemical SUPER PATHWAY and SUB PATHWAY
BIOCHEMICAL NAME	The name of the identified biochemical
Biochemical Name	Indicates a compound that has been confirmed based on an authentic chemical standard and we are highly confident in its identity. (Metabolomics Standards Initiative Tier 1 identification)
Biochemical Name*	Indicates a compound that has not been confirmed based on a standard, but we are confident in its identity. (Not Tier 1)
Biochemical Name**	Indicates a compound for which a standard is not available, but we are reasonably confident in its identity or the information provided. (Not Tier 1)
Biochemical Name (#) or [#]	Indicates a compound that is a structural isomer of another compound in the Metabolon spectral library. For example, a steroid that may be sulfated at one of several positions that are indistinguishable by the mass spectrometry data or a diacylglycerol for which more than one stereospecific molecule exists.
SUPER PATHWAY	The general biochemical class assigned to the identified biochemical (e.g. lipid, amino acid, carbohydrate, etc.) intended for sorting compounds by broad biochemical classes
SUB PATHWAY	A more specific biochemical class assigned to the identified biochemical (e.g. TCA cycle, monoacylglycerols, etc.) intended for grouping/sorting compounds by biochemical pathway/class
CAS	A unique numerical identifier assigned by the Chemical Abstracts Service (CAS) to every chemical substance described in the open scientific literature
	Statistical Analysis/Descriptors
FOLD CHANGE	Indicates the ratio of the mean scaled intesity for a metabolite between two experimental groups.
0.55	Green: indicates significant difference (p≤0.05) between the groups shown, metabolite ratio of < 1.00
0.76	Light Green: narrowly missed statistical cutoff for significance 0.05<p<0.10, metabolite ratio of < 1.00
1.71	Red: indicates significant difference (p≤0.05) between the groups shown; metabolite ratio of ≥ 1.00
1.32	Light Red: narrowly missed statistical cutoff for significance 0.05<p<0.10, metabolite ratio of ≥ 1.00
1.2	Non-colored text and cell: mean values are not significantly different for that comparison
	Blue: indicates significant (p≤0.05) ANOVA effect.
	Light Blue: indicates 0.05<p<0.10 ANOVA effect
P-VALUE	p-values for each comparison is derived from the Natural Log-Transformed Data using the corresponding statistical analysis (for eg. t-Test, ANOVA, etc.)
Q-VALUE	Q-values for each comparison is derived from the Natural Log-Transformed Data using False Discovery Rate (FDR) method.
Mean Values	Represents the mean scaled intensity for a metabolite in a particular experimental group.
% FILL	Represents the total percent of samples in a experimental group a metabolite was detected.
© Metabolon, Inc. All rights reserved. The Metabolon name, logo and related trademarks and service marks, owned by Metabolon, Inc. are registered and/or used in the United States and many foreign countries. Any use, copying or reproduction of the trademarks, logos, information, images or designs contained in this document is strictly prohibited without the prior written permission of Metabolon, I…

## Sheet: Pathway
	Heat map of statistically significant biochemicals profiled in this study. Red and green shaded cells indicate p≤0.05 (red indicates that the mean values are significantly higher for that comparison; green values significantly lower). Light red and light green shaded cells indicate 0.05<p<0.10 (light red indicates that the mean values trend higher for that comparison; light green values trend low…					Fold of Change					Statistical Values
						One-Way ANOVA					One-Way ANOVA									Mean Values				% Filled Values
						10 g/kg	16 g/kg	10 g/kg	Group		10 g/kg		16 g/kg		10 g/kg		Group ID			10 g/kg	16 g/kg	35 g/kg		10 g/kg	16 g/kg	35 g/kg		CAS
											35 g/kg		35 g/kg		16 g/kg
	Pathway Sort Order	Super Pathway	Sub Pathway	Biochemical Name	X	35 g/kg	35 g/kg	16 g/kg		X	p-value	q-value	p-value	q-value	p-value	q-value	p-value	q-value	X				X				X
	1	Amino Acid	Glycine, Serine and Threonine Metabolism	glycine		0.97	0.92	1.06			0.5611	0.4259	0.0938	0.277	0.3474	0.5977	0.2364	0.2484		1.0386	0.9834	1.0692		100	100	100		56-40-6
	2			N-acetylglycine		1	1.24	0.8			0.9341	0.5488	0.0407	0.154	0.0778	0.4052	0.0792	0.126		0.893	1.1094	0.8947		90	100	100		543-24-8
	5			sarcosine		1.16	1.1	1.05			0.1621	0.2109	0.2257	0.4765	0.7473	0.7626	0.3016	0.2837		0.9851	0.9377	0.8523		100	100	100		107-97-1
	6			dimethylglycine		0.92	1.13	0.81			0.6261	0.4546	0.1652	0.4067	0.4433	0.6554	0.3723	0.3183		0.9151	1.1255	0.9998		100	100	100		1118-68-9
	7			betaine		1.1	0.99	1.11			0.2026	0.2438	0.5385	0.6892	0.4629	0.6639	0.4388	0.3526		1.1897	1.068	1.0807		100	100	100		107-43-7
	8			betaine aldehyde		0.74	0.83	0.89			0.0418	0.0867	0.142	0.3742	0.4484	0.6554	0.1031	0.1528		0.9455	1.0587	1.278		100	100	100		7758-31-8
	10			serine		1.03	1.03	1			0.8011	0.5116	0.7973	0.7991	0.9823	0.8128	0.9557	0.5119		1.0267	1.0221	0.9962		100	100	100		56-45-1
	11			N-acetylserine		1.02	1	1.02			0.9357	0.5488	0.9485	0.8272	0.8899	0.7977	0.9903	0.5188		1.0383	1.0194	1.0211		100	100	100		97-14-3
	15			3-phosphoserine		0.02	1.03	0.02			0.0891	0.1413	0.6907	0.7585	0.0422	0.3253	0.1049	0.1535		1.0125	46.4872	45.2651		100	100	100		407-41-0
	16			2-methylserine		0.88	1.13	0.78			0.2708	0.2849	0.2419	0.4935	0.0356	0.31	0.104	0.1531		0.8809	1.1342	1.0031		100	100	100
	17			threonine		1.08	1.05	1.03			0.4359	0.3641	0.5631	0.703	0.7919	0.7801	0.7115	0.4328		1.0548	1.0264	0.9756		100	100	100		72-19-5
	18			N-acetylthreonine		1.02	1.07	0.95			0.8187	0.5172	0.3216	0.5664	0.5085	0.6824	0.5904	0.3963		0.9653	1.0121	0.9475		100	100	100		17093-74-2
	20			phosphothreonine		0.73	1.08	0.67			0.1733	0.2195	0.7348	0.7779	0.0987	0.4265	0.2273	0.2406		0.901	1.3415	1.2374		100	100	100		27530-80-9
	29		Alanine and Aspartate Metabolism	alanine		1.04	1	1.04			0.2424	0.2683	0.9394	0.8272	0.2168	0.5165	0.401	0.3345		1.0265	0.9848	0.9887		100	100	100		56-41-7
	31			N-acetylalanine		1.18	1	1.18			0.0521	0.1006	0.8899	0.8253	0.0677	0.3789	0.1072	0.1564		1.1353	0.9654	0.9625		100	100	100		97-69-8
	33			N,N-dimethylalanine		0.95	1.02	0.93			0.9229	0.5488	0.7269	0.7721	0.6826	0.7287	0.9029	0.5001		1.0898	1.1761	1.1527		100	100	100		2812-31-9
	35			N-carbamoylalanine		0.9	1.17	0.76			0.7793	0.5049	0.1661	0.4075	0.1307	0.4479	0.232	0.245		0.9456	1.2363	1.0554		100	100	100		77340-50-2
	36			aspartate		1.18	1.1	1.08			0.0425	0.0878	0.2196	0.4721	0.3315	0.5959	0.1179	0.1626		1.1238	1.0425	0.9508		100	100	100		56-84-8
	37			N-acetylaspartate (NAA)		1.06	1.22	0.87			0.6134	0.4506	0.0379	0.1466	0.1651	0.4834	0.1005	0.15		1.0443	1.2059	0.9853		100	100	100		997-55-7;997-55-7
	40			asparagine		1.4	1	1.4			0.0104	0.0299	0.8904	0.8253	0.0076	0.1757	0.0142	0.0368		1.31	0.9335	0.9345		100	100	100		70-47-3
	42			N-acetylasparagine		0.92	1.06	0.87			0.3459	0.3235	0.5717	0.7042	0.1513	0.4671	0.3507	0.3089		0.9385	1.0789	1.0149		100	100	100		4033-40-3
	44		Glutamate Metabolism	glutamate		0.97	1.01	0.96			0.4129	0.3542	0.9493	0.8272	0.3816	0.6139	0.6343	0.4062		1	1.0421	1.0338		100	100	100		56-86-0
	45			glutamine		0.94	1	0.94			0.6929	0.4748	0.9651	0.8342	0.6643	0.7192	0.8961	0.497		0.9858	1.0438	1.046		100	100	100		56-85-9
	47			N-acetylglutamate		1.09	1.07	1.01			0.565	0.4275	0.2987	0.5487	0.7194	0.7505	0.5743	0.3921		1.2189	1.203	1.1213		100	100	100		5817-08-03
	48			N-acetylglutamine		0.94	0.95	0.99			0.988	0.564	0.9947	0.8421	0.9832	0.8128	0.9998	0.5217		1.0325	1.0421	1.0984		100	100	100		2490-97-3
	51			4-hydroxyglutamate		0.88	0.94	0.93			0.2093	0.2488	0.9108	0.8253	0.2468	0.5429	0.3969	0.3323		1.0514	1.1316	1.1989		100	100	100		2485-33-8
	53			gamma-carboxyglutamate		0.88	0.93	0.94			0.0945	0.1484	0.4204	0.617	0.3298	0.5959	0.2421	0.2514		0.9285	0.9884	1.06		100	100	100		56271-99-9
	54			glutamate, gamma-methyl ester		1.13	0.91	1.23			0.3449	0.3235	0.3345	0.5717	0.0751	0.401	0.198	0.2253		1.1437	0.9273	1.0158		100	100	100		1499-55-4;1499-55-4
	56			beta-citrylglutamate		0.91	1.06	0.86			0.2163	0.2535	0.4074	0.6141	0.052	0.3389	0.1474	0.1871		0.9882	1.1495	1.0872		100	100	100		73590-26-8
	57			gamma-aminobutyrate (GABA)		0.88	1.02	0.87			0.2332	0.2641	0.9953	0.8421	0.2352	0.5314	0.4098	0.3367		0.9947	1.1435	1.1244		100	100	100		56-12-2
	58			carboxyethyl-GABA		0.93	0.94	0.99			0.3084	0.3019	0.3199	0.5648	0.8965	0.7977	0.4935	0.376		1.0171	1.0295	1.0922		100	100	100		4386-03-02
	59			N-methyl-GABA		1.1	1.01	1.09			0.2648	0.2824	0.7123	0.7622	0.4288	0.6471	0.5267	0.3818		1.2331	1.1299	1.1204		100	100	100		1119-48-8
	60			2-pyrrolidinone		0.98	0.91	1.07			0.9812	0.5617	0.3696	0.5889	0.4353	0.6516	0.6082	0.3981		1.0544	0.9828	1.077		100	100	100		616-45-5
	70		Histidine Metabolism	histidine		1.07	1	1.07			0.3016	0.2991	0.9903	0.8421	0.3067	0.5826	0.5134	0.3805		1.024	0.957	0.9592		100	100	100		5934-29-2
	71			1-methylhistidine		0.61	0.61	1			0.2304	0.264	0.1739	0.4139	0.9836	0.8128	0.3169	0.2938		1.0562	1.056	1.7202		100	100	100		332-80-9
	72			3-methylhistidine		1.78	1.2	1.48			0.0259	0.0602	0.2351	0.4878	0.2222	0.5253	0.0796	0.1261		1.6327	1.0998	0.919		100	100	100		368-16-1
	73			N-acetylhistidine		1.32	1.79	0.74			0.2056	0.2461	0.1185	0.3308	0.8887	0.7977	0.2402	0.2507		1.3609	1.8375	1.0275		100	100	100		39145-52-3
	74			1-carboxyethylhistidine		1.15	1.04	1.11			0.3436	0.3233	0.9088	0.8253	0.3974	0.6252	0.5978	0.3965		1.1569	1.0411	1.0041		100	100	100
	78			trans-urocanate		0.98	0.99	0.99			0.8312	0.5194	0.9178	0.8253	0.9037	0.7982	0.9772	0.516		1.1109	1.126	1.1363		100	100	100		104-98-3
	80			imidazole propionate		0.99	1.31	0.76			0.7353	0.4898	0.0767	0.2394	0.2057	0.5076	0.1797	0.2128		1.0353	1.3612	1.0428		100	100	100		1074-59-5
	81			formiminoglutamate		0.55	0.6	0.91			0.3428	0.3233	0.3505	0.5787	0.9088	0.8002	0.5392	0.385		0.9628	1.0541	1.7465		100	100	100		816-90-0
	83			imidazole lactate		1.3	1.12	1.16			0.0653	0.1149	0.3072	0.5549	0.3365	0.5959	0.1752	0.2085		1.0931	0.9418	0.8425		90	100	80		14403-45-3
	84			carnosine		0.49	1.02	0.48			0.0097	0.0287	0.9489	0.8272	0.0112	0.1864	0.0171	0.0418		0.6335	1.3222	1.2989		40	93	93		305-84-0
	87			anserine		0.81	0.98	0.82			0.6615	0.4665	0.94	0.8272	0.6137	0.7063	0.8664	0.4879		1.1195	1.3602	1.3845		100	100	100		10030-52-1
	91			1-methyl-4-imidazoleacetate		1.03	0.71	1.46			0.6669	0.4665	0.3275	0.5712	0.1945	0.5007	0.3872	0.3255		1.4351	0.9856	1.3891		90	100	93		2625-49-2
	92			1-methyl-5-imidazoleacetate		0.64	0.56	1.13			0.2411	0.2683	0.0622	0.2064	0.6005	0.7035	0.1614	0.1985		1.078	0.951	1.6896		100	100	100		4200-48-0
	97			4-imidazoleacetate		1.03	1.1	0.94			0.6477	0.4603	0.3903	0.5999	0.7532	0.7627	0.6858	0.4236		1.0254	1.0922	0.9946		100	100	100		645-65-8
	101			N-acetylhistamine		0.98	0.64	1.53			0.6347	0.4546	0.8038	0.8015	0.4865	0.6716	0.7804	0.4576		1.5893	1.0356	1.6272		100	100	93		673-49-4
	102			histidine methyl ester		1.25	1.01	1.23			0.0348	0.0761	0.8224	0.8089	0.0541	0.3389	0.0766	0.1235		1.1939	0.9675	0.9585		100	100	100		1499-46-3
	105		Lysine Metabolism	lysine		1.02	1.04	0.97			0.7164	0.4842	0.4409	0.6231	0.7427	0.7621	0.7399	0.4433		0.9974	1.025	0.9815		100	100	100		56-87-1
	107			N6-acetyllysine		1.15	0.85	1.36			0.4241	0.3596	0.5904	0.7133	0.2037	0.5076	0.4407	0.3527		1.464	1.0804	1.2745		100	100	100		692-04-6
	114			N6-methyllysine		1.06	0.87	1.21			0.7986	0.5107	0.1112	0.3152	0.0944	0.4221	0.158	0.1955		1.1063	0.9126	1.0463		100	100	100		1188-07-4
	116			N6,N6,N6-trimethyllysine		1.15	1.1	1.05			0.4067	0.351	0.4082	0.6141	0.928	0.8031	0.6194	0.4035		1.1469	1.0975	1.0005		100	100	100		23284-33-5
	119			5-hydroxylysine		0.77	0.99	0.78			0.0279	0.0642	0.8925	0.8253	0.0367	0.315	0.0564	0.0966		0.9415	1.2114	1.2177		100	100	100		13204-98-3
	120			5-(galactosylhydroxy)-L-lysine		0.87	0.91	0.97			0.0577	0.1055	0.1418	0.3742	0.5417	0.6882	0.1293	0.1731		0.9941	1.0291	1.1369		100	100	100		32448-36-5
	121			fructosyllysine		1.21	1.06	1.14			0.2269	0.2613	0.5906	0.7133	0.462	0.6639	0.4772	0.3705		1.1287	0.9858	0.9305		100	100	100		21291-40-7
	123			2-aminoadipate		0.83	1.08	0.77			0.7942	0.5092	0.3874	0.5989	0.3028	0.5811	0.528	0.3818		0.9027	1.1769	1.0935		100	100	100		542-32-5;1118-90-7
	127			glutarylcarnitine (C5-DC)		1.05	1.02	1.03			0.5485	0.4217	0.7517	0.7832	0.7504	0.7627	0.832	0.4769		1.0583	1.023	1.0046		100	100	100		102636-82-8
	131			pipecolate		1.89	1.03	1.82			0.7918	0.5092	0.7878	0.7949	0.9815	0.8128	0.9515	0.5112		2.7344	1.4985	1.4484		100	100	100		4043-87-2
	133			6-oxopiperidine-2-carboxylate		0.92	0.98	0.94			0.9849	0.5629	0.5982	0.719	0.6507	0.7111	0.8433	0.4811		0.9883	1.0499	1.07		100	100	100		34622-39-4
	134			cadaverine		1.07	1.5	0.71			0.9376	0.5488	0.3444	0.5769	0.4416	0.6554	0.5901	0.3963		0.6547	0.9226	0.6142		60	60	47		462-94-2;1476-39-7
	136			5-aminovalerate		0.91	1.07	0.85			0.7643	0.5001	0.6502	0.7368	0.4815	0.669	0.7687	0.4537		1.0013	1.1831	1.1024		100	100	100		660-88-8
	140		Phenylalanine Metabolism	phenylalanine		0.99	1.02	0.98			0.9344	0.5488	0.804	0.8015	0.761	0.7656	0.9466	0.5112		1.0064	1.0322	1.0166		100	100	100		63-91-2
	141			N-acetylphenylalanine		1.17	1.13	1.04			0.232	0.2641	0.3668	0.5878	0.693	0.7374	0.4465	0.355		1.1641	1.122	0.9933		100	100	100		2018-61-3
	146			1-carboxyethylphenylalanine		1.18	1.05	1.13			0.1741	0.2195	0.9066	0.8253	0.1443	0.4556	0.2846	0.2786		1.1867	1.0484	1.0027		100	100	100
	151			phenyllactate (PLA)		0.92	0.94	0.98			0.8077	0.513	0.9396	0.8272	0.7557	0.7641	0.9497	0.5112		0.8721	0.8922	0.9487		70	93	73		828-01-3
	156			2-hydroxyphenylacetate		1.15	1.91	0.6			0.7195	0.4842	0.1502	0.3843	0.347	0.5977	0.3326	0.3033		0.6614	1.0949	0.5744		50	53	47		614-75-5
	159			4-hydroxyphenylacetate		1.08	0.77	1.39			0.5824	0.4365	0.9965	0.8421	0.585	0.7035	0.8269	0.476		1.3298	0.9546	1.2366		70	67	40		156-38-7
	162		Tyrosine Metabolism	tyrosine		1.19	1.01	1.18			0.0604	0.1088	0.7551	0.7844	0.1062	0.4265	0.141	0.1822		1.2139	1.0313	1.0163		100	100	100		60-18-4
	163			N-acetyltyrosine		1.22	1.06	1.16			0.0963	0.1502	0.57	0.7042	0.2401	0.5368	0.2411	0.251		1.2169	1.0534	0.9984		100	100	93		537-55-3
	175			4-hydroxyphenylpyruvate		1.1	0.98	1.13			0.3566	0.3298	0.8731	0.8251	0.2883	0.5784	0.5306	0.3831		1.1217	0.9949	1.02		100	100	93		156-39-8
	178			homogentisate		1.01	0.68	1.5			0.6468	0.4603	0.9007	0.8253	0.5692	0.6973	0.8395	0.4802		2.3551	1.5679	2.3228		100	100	100		306-08-1;451-13-8
	204			3-methoxytyrosine		1.03	1.34	0.77			0.8899	0.5389	0.0572	0.1957	0.1145	0.4265	0.1178	0.1626		0.8141	1.0508	0.787		80	87	80		300-48-1
	216			o-Tyrosine		1	0.99	1.01			0.8395	0.52	0.8446	0.8183	0.7058	0.7419	0.9299	0.5087		1.0321	1.0193	1.0278		100	100	100		2370-61-8
	217			O-methyltyrosine		1.34	0.97	1.37			0.0074	0.0251	0.9094	0.8253	0.0057	0.1497	0.0101	0.0291		1.272	0.9282	0.9525		100	100	100		1080-06-4
	224			dopamine 3-O-sulfate		0.71	0.81	0.88			0.044	0.0901	0.1866	0.4247	0.3839	0.6161	0.1165	0.1626		0.9524	1.0843	1.3464		100	100	100
	227			N-formylphenylalanine		0.72	0.83	0.87			0.083	0.1367	0.3088	0.5557	0.3961	0.6252	0.2113	0.2344		0.9701	1.1175	1.3523		100	100	100		13200-85-6
	254		Tryptophan Metabolism	tryptophan		1.1	1.01	1.09			0.4284	0.36	0.9775	0.8364	0.4431	0.6554	0.6808	0.4234		1.1466	1.0558	1.0454		100	100	100		73-22-3
	261			C-glycosyltryptophan		0.94	1.05	0.9			0.6678	0.4665	0.4941	0.6634	0.3003	0.5792	0.5637	0.3916		0.9482	1.0587	1.0089		100	100	100		180509-18-6
	267			kynurenine		1.7	2.1	0.81			0.0489	0.0981	0.0116	0.0594	0.7365	0.758	0.0273	0.0592		1.3289	1.6426	0.7834		100	100	100		2922-83-0
	272			kynurenate		1.03	1.9	0.54			0.8256	0.5172	0.0066	0.0419	0.024	0.2547	0.0134	0.0352		0.8578	1.5884	0.8339		70	93	73		492-27-3
	282			picolinate		0.82	1.09	0.75			0.8403	0.52	0.4241	0.6171	0.3604	0.6036	0.5954	0.3963		0.8659	1.1513	1.052		90	100	93		98-98-6
	299			indoleacetate		0.74	0.64	1.16			0.5335	0.4161	0.0831	0.2557	0.3411	0.5959	0.2149	0.236		0.9	0.7754	1.2097		90	80	73		6505-45-9
	332		Leucine, Isoleucine and Valine Metabolism	leucine		1.1	1.01	1.09			0.0525	0.1006	0.8685	0.824	0.0717	0.3887	0.1105	0.1592		1.0766	0.9918	0.9816		100	100	100		61-90-5
	336			N-acetylleucine		1.19	1.1	1.08			0.039	0.0828	0.3621	0.5859	0.1965	0.5019	0.1153	0.1617		1.1172	1.0359	0.9399		100	100	100		1188-21-2
	340			1-carboxyethylleucine		1.35	1.08	1.25			0.052	0.1006	0.8532	0.8183	0.0736	0.3957	0.1111	0.1592		1.2295	0.9818	0.9119		100	100	100
	343			4-methyl-2-oxopentanoate		0.79	1.13	0.7			0.7551	0.4982	0.3758	0.5938	0.2716	0.5684	0.4928	0.376		0.6799	0.9737	0.8611		40	67	40		816-66-0
	353			isovalerylglycine		0.68	0.92	0.74			0.1164	0.1696	0.808	0.803	0.1732	0.4869	0.2516	0.2571		0.7461	1.0098	1.0922		30	60	60		16284-60-9
	354			isovalerylcarnitine (C5)		1.02	1.07	0.95			0.9614	0.5561	0.8909	0.8253	0.8642	0.7913	0.983	0.5172		1.1195	1.1754	1.0949		100	100	100		31023-24-2
	363			beta-hydroxyisovalerate		0.88	0.92	0.96			0.6434	0.4593	0.7453	0.7815	0.8628	0.7913	0.8893	0.4939		1.0219	1.0635	1.1575		100	100	100		625-08-1
	364			beta-hydroxyisovaleroylcarnitine		1.07	1.15	0.93			0.4679	0.3825	0.1796	0.4191	0.627	0.7063	0.398	0.3326		1.045	1.1225	0.9762		100	100	100		99159-87-2
	385			isoleucine		1.09	1.02	1.06			0.0405	0.0846	0.5914	0.7133	0.1096	0.4265	0.1086	0.1573		1.0536	0.9896	0.9655		100	100	100		73-32-5
	387			N-acetylisoleucine		1.1	1.1	1			0.2733	0.2856	0.2599	0.5096	0.9298	0.8031	0.4234	0.3453		1.0905	1.0915	0.9898		100	100	100		3077-46-1
	391			1-carboxyethylisoleucine		1.38	1.1	1.26			0.0461	0.0936	0.7928	0.7957	0.0758	0.4014	0.1047	0.1535		1.2375	0.9806	0.895		100	100	100
	397			2-methylbutyrylcarnitine (C5)		1.59	1.07	1.48			0.1582	0.2082	0.7253	0.7715	0.2684	0.5684	0.3469	0.3082		1.4893	1.0035	0.9346		100	100	100		31023-25-3
	400			tiglylcarnitine (C5:1-DC)		1.76	1.09	1.61			0.0397	0.0838	0.8196	0.8077	0.0617	0.3634	0.0878	0.1376		1.6923	1.0515	0.9634		100	100	100		64191-86-2
	416			valine		1.18	1.06	1.11			0.0326	0.0721	0.4339	0.6231	0.1389	0.4479	0.0967	0.1469		1.1324	1.0192	0.9629		100	100	100		72-18-4
	417			N-acetylvaline		1.08	1.09	0.99			0.6527	0.4631	0.4024	0.6105	0.7628	0.7656	0.6985	0.4284		1.0192	1.0255	0.9404		90	100	100		96-81-1
	420			1-carboxyethylvaline		1.3	1.11	1.17			0.0745	0.1274	0.6846	0.7541	0.1502	0.4658	0.181	0.2132		1.1668	0.9987	0.8978		100	100	100
	424			alpha-hydroxyisovalerate		0.91	0.86	1.07			0.3779	0.3396	0.0503	0.1784	0.3647	0.6036	0.1434	0.1835		1.0077	0.9418	1.1014		100	100	100		600-37-3
	426			isobutyrylcarnitine (C4)		1.18	1.27	0.94			0.8849	0.5384	0.2709	0.5238	0.3986	0.6252	0.5016	0.3777		1.1076	1.1845	0.9352		100	100	100		25518-49-4
	428			3-hydroxyisobutyrate		1	0.82	1.21			0.4508	0.3729	0.6377	0.7362	0.2429	0.5392	0.5	0.3777		1.2961	1.0684	1.2959		100	100	100		2068-83-9
	434		Methionine, Cysteine, SAM and Taurine Metabolism	methionine		1.11	1.02	1.09			0.2182	0.2543	0.8374	0.8157	0.2925	0.5784	0.4304	0.349		1.1006	1.0054	0.988		100	100	100		63-68-3
	435			N-acetylmethionine		1.27	1.09	1.16			0.0039	0.0156	0.2483	0.497	0.05	0.3374	0.0145	0.0374		1.0702	0.9249	0.8451		100	100	100		65-82-7
	437			N-formylmethionine		1.14	1.04	1.1			0.1965	0.2397	0.792	0.7957	0.2881	0.5784	0.4035	0.3351		1.1118	1.0134	0.9717		100	100	100		4289-98-9
	439			methionine sulfone		0.73	0.63	1.16			0.0602	0.1088	0.0022	0.0182	0.3191	0.5864	0.0077	0.024		1.0423	0.9003	1.431		100	100	93		820-10-0
	440			methionine sulfoxide		0.76	0.94	0.81			0.0493	0.0983	0.5375	0.6891	0.1483	0.464	0.1346	0.177		0.9167	1.1336	1.205		100	100	100		3226-65-1
	441			N-acetylmethionine sulfoxide		0.94	1	0.94			0.5155	0.4079	0.8619	0.821	0.4212	0.6445	0.7049	0.4306		0.9596	1.0256	1.0213		100	100	100		108646-71-5
	445			S-adenosylmethionine (SAM)		1.2	1.17	1.03			0.1016	0.155	0.0836	0.2557	0.9299	0.8031	0.1408	0.1822		1.0878	1.0586	0.9036		100	100	100		24346-00-7;86867-01-8;86867-0108
	446			S-adenosylhomocysteine (SAH)		0.76	1.01	0.76			0.0162	0.0419	0.8379	0.8157	0.0103	0.1864	0.0212	0.0491		0.8719	1.1488	1.1423		100	100	100		979-92-0
	450			homocysteine		1.83	0.94	1.94			0.0294	0.067	0.7479	0.7815	0.0148	0.1965	0.0347	0.0695		1.6628	0.8552	0.9109		100	80	87		454-29-5
	453			cystathionine		1.48	1.17	1.26			0.0217	0.0529	0.1596	0.3971	0.2725	0.5685	0.0644	0.1066		1.3425	1.0614	0.9049		100	100	100		535-34-2
	455			cysteine		1.65	1.11	1.48			0.0567	0.1041	0.9685	0.8342	0.0526	0.3389	0.099	0.1495		1.4631	0.9865	0.8872		100	100	100		52-90-4;56-89-3
	457			S-methylcysteine		1.09	1.17	0.93			0.165	0.2124	0.008	0.047	0.2821	0.575	0.0279	0.06		1.023	1.1019	0.9406		100	100	100		1187-84-4
	461			cysteine s-sulfate		0.68	1.38	0.49			0.1031	0.1559	0.1059	0.3041	0.0032	0.11	0.0119	0.0327		0.6234	1.2684	0.9179		30	93	67		1637-71-4
	462			cystine		0.32	0.94	0.34			0.003	0.0128	0.8613	0.821	0.0045	0.1424	0.0054	0.0185		0.5774	1.6975	1.8038		100	100	100		56-89-3
	468			cysteine sulfinic acid		1.35	1.05	1.28			0.6451	0.4598	0.9124	0.8253	0.5766	0.7008	0.8433	0.4811		1.4875	1.1616	1.1014		100	100	100		207121-48-0
	470			hypotaurine		1.75	2.78	0.63			0.0845	0.1381	0.3757	0.5938	0.338	0.5959	0.2199	0.2383		1.7216	2.7356	0.984		100	100	100		300-84-5
	471			taurine		0.96	0.89	1.08			0.6323	0.4546	0.2617	0.5102	0.5945	0.7035	0.5279	0.3818		1.0347	0.9586	1.0767		100	100	100		107-35-7
	472			N-methyltaurine		0.9	0.89	1.01			0.362	0.3321	0.2302	0.481	0.8674	0.7913	0.4427	0.3532		1.0082	1.0011	1.1263		100	100	100		107-68-6
	473			N-acetyltaurine		0.91	0.92	0.98			0.3023	0.2991	0.5146	0.6805	0.6499	0.7111	0.5705	0.3919		0.9973	1.0126	1.1012		100	100	100
	476			succinoyltaurine		1.24	0.87	1.42			0.1767	0.2221	0.7014	0.7598	0.0932	0.4221	0.2202	0.2383		1.5078	1.0591	1.2111		100	100	100
	483		Urea cycle; Arginine and Proline Metabolism	arginine		1.06	0.95	1.11			0.3955	0.3463	0.301	0.5487	0.0804	0.4052	0.2052	0.2305		1.1279	1.0155	1.0667		100	100	100		1119-34-2
	484			argininosuccinate		0.98	0.84	1.16			0.9318	0.5488	0.1787	0.4184	0.1975	0.5019	0.2997	0.2837		1.1473	0.9899	1.1718		100	100	100		156637-58-0
	485			urea		1.21	0.88	1.38			0.3502	0.3264	0.4721	0.6445	0.119	0.4296	0.2918	0.2832		1.3888	1.0067	1.1497		100	100	100		57-13-6
	487			ornithine		0.86	0.89	0.96			0.2178	0.2543	0.3055	0.5532	0.7476	0.7626	0.404	0.3351		1.0408	1.087	1.2173		100	100	100		3184-13-2
	489			3-amino-2-piperidone		0.66	0.83	0.8			0.0739	0.1273	0.273	0.5261	0.4039	0.6306	0.1888	0.2188		0.9133	1.1427	1.3824		100	100	100		1892-22-4
	491			2-oxoarginine*		1.08	0.92	1.16			0.6638	0.4665	0.4295	0.622	0.2564	0.5587	0.496	0.376		1.1957	1.0267	1.1122		100	100	93		3715-10-04
	492			citrulline		1.01	0.97	1.05			0.9514	0.5537	0.5478	0.6918	0.5495	0.6904	0.7776	0.457		1.0556	1.0063	1.0417		100	100	100		372-75-8
	494			homocitrulline		0.82	0.94	0.88			0.4971	0.3968	0.9185	0.8253	0.4415	0.6554	0.7139	0.4331		0.924	1.0536	1.1222		100	100	100		1190-49-4
	495			proline		1.06	1.13	0.94			0.6588	0.4654	0.3699	0.5889	0.7159	0.7491	0.6647	0.4194		1.0639	1.1342	1.0043		100	100	100		147-85-3
	498			dimethylarginine (SDMA + ADMA)		1.13	0.97	1.16			0.3415	0.3233	0.9406	0.8272	0.3094	0.5826	0.5412	0.3851		1.1174	0.9602	0.9864		100	100	100		102783-24-4
	499			N-acetylarginine		0.8	0.94	0.86			0.261	0.2796	0.6773	0.751	0.4483	0.6554	0.5245	0.3818		1.0578	1.2352	1.3202		100	100	100		155-84-0
	508			N-delta-acetylornithine		0.86	0.82	1.05			0.8261	0.5172	0.4309	0.622	0.6263	0.7063	0.7221	0.4368		1.0398	0.9947	1.213		100	100	93
	509			N-alpha-acetylornithine		0.74	0.93	0.79			0.0077	0.0251	0.5928	0.7138	0.0251	0.2551	0.021	0.049		0.8534	1.0802	1.16		100	100	100		6205-08-09
	513			trans-4-hydroxyproline		1.12	1.08	1.04			0.54	0.4184	0.3312	0.5717	0.7947	0.7805	0.6078	0.3981		1.1133	1.0748	0.9932		100	100	100		51-35-4
	515			pro-hydroxy-pro		1.04	0.98	1.06			0.9319	0.5488	0.7767	0.7918	0.8663	0.7913	0.959	0.5119		1.0242	0.9684	0.9858		100	100	100		18684-24-7
	518			N-methylproline		0.9	1.06	0.84			0.3917	0.3451	0.4409	0.6231	0.1264	0.4417	0.305	0.2852		0.9925	1.1786	1.1076		100	100	100		475-11-6
	519			N,N,N-trimethyl-alanylproline betaine (TMAP)		0.82	0.91	0.9			0.1007	0.1542	0.4125	0.6142	0.3524	0.6005	0.2545	0.2582		0.9568	1.0624	1.1728		100	100	100
	521			N-monomethylarginine		1.1	1	1.1			0.2802	0.2898	0.9276	0.8272	0.3171	0.5864	0.5031	0.3777		1.0712	0.9742	0.9734		100	100	100		53308-83-1
	522			argininate*		1.01	1.02	0.99			0.4868	0.3918	0.5781	0.7081	0.8421	0.7913	0.7538	0.448		1.2944	1.3073	1.2861		100	100	100		157-07-3
	527		Creatine Metabolism	guanidinoacetate		2.16	1.07	2.01			0.6344	0.4546	0.5243	0.6808	0.2985	0.5784	0.568	0.3919		2.7803	1.3799	1.2891		100	100	100		352-97-6
	528			creatine		1.06	1.2	0.89			0.348	0.3249	0.0063	0.0417	0.1091	0.4265	0.0214	0.0493		0.9838	1.1116	0.9253		100	100	100		57-00-1
	529			creatinine		1.28	1.17	1.09			0.0313	0.0705	0.0846	0.2572	0.518	0.6825	0.069	0.113		1.1475	1.0517	0.8978		100	100	100		60-27-5
	532			N-carbamoylsarcosine		1.05	1.98	0.53			0.4106	0.3531	2.3301e-08	6.9085e-07	3.1198e-06	0.0004	3.4464e-08	4.641e-07		0.9065	1.7023	0.8598		100	100	100		30565-25-4
	537		Polyamine Metabolism	putrescine		1.03	0.88	1.18			0.9009	0.5435	0.3137	0.5595	0.3056	0.5826	0.4872	0.3738		1.1539	0.982	1.1161		100	100	100		110-60-1
	538			N-acetylputrescine		1	0.99	1.02			0.8861	0.5384	0.848	0.8183	0.7532	0.7627	0.9496	0.5112		1.0298	1.0133	1.0266		100	100	100		18233-70-0
	544			N-acetyl-isoputreanine		0.8	0.92	0.87			0.078	0.1311	0.5417	0.6907	0.215	0.5164	0.2028	0.2285		0.9267	1.0634	1.1566		100	100	100
	545			spermidine		0.84	0.87	0.96			0.1273	0.1799	0.1527	0.3862	0.8011	0.7846	0.2196	0.2383		1.0608	1.1049	1.2669		100	100	100		124-20-9
	552			spermine		0.85	0.82	1.03			0.2412	0.2683	0.4122	0.6142	0.6558	0.7149	0.4728	0.3685		1.1129	1.0779	1.3127		50	67	93		71-44-3
	556			5-methylthioadenosine (MTA)		1.19	1.14	1.04			0.0863	0.1396	0.0951	0.2798	0.819	0.7888	0.1384	0.1814		1.0784	1.0395	0.9081		100	100	100		2457-80-9
	562		Guanidino and Acetamido Metabolism	1-methylguanidine		1.06	1.25	0.85			0.7211	0.4844	0.0369	0.1452	0.1234	0.4358	0.0898	0.1397		1.0148	1.1949	0.9595		100	100	100		22661-87-6
	563			4-guanidinobutanoate		0.96	1.03	0.93			0.9295	0.5488	0.8461	0.8183	0.7932	0.7802	0.9622	0.5122		1.1897	1.2738	1.2396		100	100	100		463-003;463-00-3
	566		Glutathione Metabolism	glutathione, reduced (GSH)		5.4	1.38	3.9			0.0087	0.0275	0.9716	0.8342	0.008	0.1757	0.0133	0.0352		4.4503	1.1417	0.8247		100	100	100		70-18-8
	567			glutathione, oxidized (GSSG)		1.18	0.9	1.31			0.4421	0.3677	0.4125	0.6142	0.1375	0.4479	0.3226	0.2979		0.9911	0.7569	0.8425		100	100	100		103239-24-3
	573			cysteine-glutathione disulfide		0.66	0.98	0.67			0.1143	0.1684	0.6483	0.7364	0.2354	0.5314	0.2713	0.2697		0.9535	1.413	1.442		100	100	100		13081-14-6
	574			S-methylglutathione		1.07	1.07	1			0.3645	0.3332	0.3778	0.5947	0.9054	0.7982	0.5722	0.3919		1.0388	1.0355	0.9721		100	100	100		2922-56-7
	575			S-lactoylglutathione		0.88	1.03	0.86			0.73	0.4889	0.3647	0.5859	0.639	0.7084	0.6579	0.4163		0.9614	1.1215	1.0864		70	67	93		54398-03-7
	579			5-oxoproline		0.86	0.94	0.91			0.6358	0.4546	0.9044	0.8253	0.5616	0.693	0.8327	0.4769		1.0086	1.108	1.1731		100	100	100		98-79-3
	580			2-aminobutyrate		0.97	1.34	0.72			0.5777	0.4344	0.1213	0.3333	0.0552	0.3389	0.1179	0.1626		1.0768	1.4981	1.1157		100	100	100		1492-24-6
	582			2-hydroxybutyrate/2-hydroxyisobutyrate		1.05	1.15	0.92			0.7636	0.5001	0.2598	0.5096	0.4756	0.6683	0.5118	0.3805		1.0437	1.1401	0.9953		100	100	100
	584			ophthalmate		0.63	1.22	0.51			0.134	0.186	0.7062	0.7603	0.0691	0.3839	0.1665	0.2018		4.2811	8.3373	6.8089		100	100	100		495-27-2
	590			S-(1,2-dicarboxyethyl)glutathione		2.79	1.16	2.41			0.0229	0.0553	0.8747	0.8253	0.0163	0.2042	0.0329	0.0679		2.1074	0.873	0.7555		100	100	100		1115-52-2
	591			4-hydroxy-nonenal-glutathione		1.49	1.1	1.35			0.0034	0.0139	0.3795	0.5954	0.0248	0.2551	0.0113	0.0316		1.2604	0.9316	0.8446		100	100	100		99927-70-5
	592			3'-dephospho-CoA-glutathione*		1.24	0.9	1.37			0.6681	0.4665	0.5645	0.7034	0.3472	0.5977	0.6296	0.406		1.2869	0.9412	1.0418		100	100	100
	593			CoA-glutathione*		1.47	0.92	1.61			0.2454	0.2696	0.7801	0.7918	0.1606	0.4806	0.3416	0.3072		1.355	0.8438	0.9196		100	100	100		6477-52-7
	633	Peptide	Gamma-glutamyl Amino Acid	gamma-glutamylcysteine		5.37	1.39	3.85			0.0004	0.0025	0.5351	0.6891	0.002	0.0803	0.001	0.0051		3.3086	0.8584	0.6156		90	73	80		636-58-8
	634			gamma-glutamylglutamate		1.09	0.95	1.16			0.4046	0.3505	0.9398	0.8272	0.3682	0.6036	0.6204	0.4035		1.1301	0.9766	1.0325		100	100	100		1116-22-9
	635			gamma-glutamylglutamine		1.19	0.99	1.21			0.3401	0.3226	0.7841	0.7925	0.2327	0.5314	0.4655	0.3667		1.411	1.1684	1.1827		100	100	100		10148-81-9
	637			gamma-glutamylhistidine		1.47	0.92	1.61			0.1634	0.2116	0.6697	0.7482	0.079	0.4052	0.1929	0.2218		1.576	0.9798	1.0688		100	100	100		37460-15-4
	638			gamma-glutamylisoleucine*		1.25	0.89	1.41			0.0849	0.1384	0.3475	0.5776	0.0126	0.1864	0.0417	0.0802		1.3656	0.968	1.0901		100	100	100
	639			gamma-glutamylleucine		1	0.86	1.16			0.8378	0.5198	0.0598	0.2018	0.1344	0.4479	0.1298	0.1732		1.0967	0.9434	1.1021		100	100	100		2566-39-4
	640			gamma-glutamyl-alpha-lysine		1.2	0.9	1.33			0.5594	0.4259	0.6805	0.7519	0.3431	0.5959	0.6341	0.4062		1.1556	0.8688	0.9634		90	80	93
	641			gamma-glutamyl-epsilon-lysine		1.41	1.42	1			0.2161	0.2535	0.1673	0.4076	0.9988	0.8148	0.3014	0.2837		1.4352	1.4393	1.017		100	100	100		17105-15-6
	642			gamma-glutamylmethionine		1.33	0.9	1.48			0.2477	0.2715	0.5446	0.6907	0.0935	0.4221	0.2369	0.2484		1.5366	1.0365	1.1537		100	100	100		17663-87-5
	643			gamma-glutamylphenylalanine		1.12	0.8	1.41			0.6541	0.4634	0.1445	0.3766	0.0824	0.4054	0.1649	0.2012		1.2224	0.8688	1.0909		100	100	100		7432-24-8
	644			gamma-glutamylthreonine		0.48	0.97	0.5			0.5136	0.4073	0.6046	0.7243	0.2671	0.5684	0.5356	0.385		1.0909	2.1847	2.2543		100	100	100		5652-48-2
	645			gamma-glutamyltryptophan		0.91	0.96	0.95			0.6865	0.4726	0.93	0.8272	0.7449	0.7625	0.9157	0.5047		0.9348	0.9789	1.0243		100	100	100		66471-20-3
	647			gamma-glutamylvaline		1.14	0.92	1.24			0.5507	0.4227	0.5684	0.7038	0.2712	0.5684	0.5395	0.385		1.2615	1.0153	1.107		100	87	100		2746-34-1
	648			gamma-glutamylserine		1.01	0.93	1.08			0.8469	0.5234	0.7761	0.7918	0.951	0.8114	0.9572	0.5119		1.1257	1.0435	1.1164		100	100	100		5875-35-4
	650			gamma-glutamyl-2-aminobutyrate		0.37	1.33	0.28			0.2528	0.2759	0.5373	0.6891	0.0941	0.4221	0.2386	0.2496		2.3011	8.3391	6.2837		100	100	100		16869-42-4
	652		Dipeptide Derivative	isoleucylhydroxyproline*		0.79	1.02	0.78			0.1399	0.1909	0.7828	0.7923	0.2155	0.5164	0.3022	0.2837		0.8166	1.0461	1.0303		90	93	93
	653			leucylhydroxyproline*		0.74	0.91	0.81			0.0196	0.0499	0.3987	0.6062	0.102	0.4265	0.0613	0.1026		0.7882	0.9709	1.0641		100	100	100
	782		Dipeptide	cyclo(pro-sulfo-tyr)*		0.72	0.7	1.02			0.6223	0.4546	0.3385	0.5747	0.713	0.7472	0.6271	0.4055		0.9365	0.9157	1.2996		100	93	87
	818			glycylisoleucine		1.56	1.05	1.48			0.0999	0.1533	0.6191	0.7285	0.2231	0.5253	0.2443	0.2532		1.4704	0.9908	0.9407		100	100	100		19461-38-2
	819			glycylleucine		1.78	1.12	1.59			0.0391	0.0828	0.4157	0.6168	0.169	0.4848	0.1145	0.1616		1.8078	1.1372	1.0176		100	100	100		869-19-2
	829			glycylvaline		2.13	1.23	1.74			0.0101	0.0295	0.2284	0.4794	0.1148	0.4265	0.035	0.0695		2.0181	1.1623	0.9461		100	100	100		1963-21-9
	853			isoleucylglycine		5.03	1.21	4.14			0.0025	0.011	0.3262	0.5707	0.0239	0.2547	0.0088	0.0268		5.7126	1.3798	1.1365		100	100	100		868-28-0
	892			lysylleucine		2.73	1.23	2.23			0.0371	0.0798	0.3348	0.5717	0.2057	0.5076	0.1106	0.1592		3.1469	1.4143	1.1541		100	100	100		7369-79-1
	947			prolylglycine		2	1.31	1.53			0.0034	0.0141	0.1022	0.2982	0.112	0.4265	0.0126	0.0338		1.8722	1.2266	0.9341		100	100	100		2578-57-6
	1033			valylglutamine		3.75	1.31	2.86			0.0094	0.0287	0.3445	0.5769	0.0674	0.3789	0.0315	0.0658		4.1745	1.4596	1.1121		100	100	100		42854-54-6
	1034			valylglycine		6.17	1.15	5.36			0.0019	0.009	0.6688	0.7482	0.0055	0.1497	0.0045	0.016		2.3531	0.439	0.3816		70	53	27		686-43-1
	1037			valylleucine		3.4	1.2	2.84			0.0119	0.0332	0.4214	0.617	0.0626	0.3652	0.0376	0.0733		3.7452	1.3195	1.102		100	100	100		22906-55-4
	1047			leucylglutamine*		4.53	1.21	3.75			0.0114	0.0322	0.6326	0.732	0.0318	0.291	0.0301	0.064		5.783	1.5437	1.2762		100	100	100
	1062			N-acetylmethionylphenylalanine		1.12	1.06	1.06			0.3095	0.3019	0.6988	0.7598	0.4998	0.6781	0.5907	0.3963		1.099	1.0415	0.9826		100	100	100
	1184		Acetylated Peptides	phenylacetylcarnitine		1.87	1.17	1.59			0.1739	0.2195	0.6941	0.7598	0.3088	0.5826	0.3803	0.3214		1.1557	0.7252	0.6175		80	73	60		287108-21-8
	1197			phenylacetyltaurine		0.84	0.62	1.36			0.9283	0.5488	0.2459	0.4957	0.2595	0.5627	0.4021	0.3348		1.3453	0.9914	1.6085		100	100	100		33953-90-1
	1200			phenylacetylaspartate		0.3	0.1	3.17			0.4296	0.3603	0.0034	0.0255	0.0524	0.3389	0.0107	0.0305		2.0678	0.652	6.827		100	100	93		2752-32-1
	1219		Modified Peptides	N,N-dimethyl-pro-pro		0.84	1	0.84			0.1044	0.1568	0.8665	0.8233	0.1387	0.4479	0.217	0.2366		0.9169	1.0855	1.0884		100	100	100
	1220	Carbohydrate	Glycolysis, Gluconeogenesis, and Pyruvate Metabolism	1,5-anhydroglucitol (1,5-AG)		0.91	0.91	1			0.3286	0.3161	0.2416	0.4935	0.9411	0.8079	0.4402	0.3527		1.0314	1.0314	1.1275		100	100	100		154-58-5
	1223			glucose		0.96	0.95	1.01			0.5327	0.4161	0.3183	0.5648	0.7849	0.7753	0.5923	0.3963		0.9794	0.9698	1.0211		100	100	100		50-99-7
	1224			glucose 6-phosphate		1.01	0.91	1.11			0.8055	0.513	0.7617	0.7872	0.6053	0.7035	0.8706	0.489		1.0702	0.9618	1.0623		100	100	100		103192-55-8
	1229			fructose 1,6-bisphosphate		1.17	0.93	1.27			0.2964	0.2968	0.8798	0.8253	0.362	0.6036	0.5406	0.3851		1.1655	0.9204	0.9928		100	100	100		38099-82-0;103213-44-1
	1231			2,3-diphosphoglycerate		1.02	0.91	1.13			0.9087	0.546	0.7062	0.7603	0.8238	0.7907	0.9288	0.5087		1.108	0.9839	1.0829		90	100	87		102783-53-9
	1232			dihydroxyacetone phosphate (DHAP)		1.11	1	1.11			0.2975	0.2968	0.7158	0.7637	0.4709	0.6679	0.5731	0.3919		1.0564	0.9505	0.9476		100	100	100		102783-56-2
	1236			2-phosphoglycerate		0.47	0.66	0.72			0.1614	0.2109	0.6402	0.7364	0.3202	0.5864	0.364	0.3148		0.8393	1.1613	1.7683		100	100	100		70195-25-4
	1237			3-phosphoglycerate		0.35	0.45	0.78			0.0638	0.1128	0.1624	0.4026	0.5288	0.6825	0.1458	0.1861		0.9403	1.2049	2.6489		100	100	100		80731-10-8
	1238			phosphoenolpyruvate (PEP)		0.44	0.52	0.85			0.1489	0.1992	0.4169	0.6168	0.464	0.6642	0.3426	0.3072		1.0071	1.1823	2.2687		100	100	100		10526-80-4
	1239			pyruvate		0.8	0.86	0.93			0.1247	0.1769	0.2538	0.5044	0.5965	0.7035	0.2681	0.2671		0.931	0.9999	1.1647		100	100	100		127-17-3
	1240			lactate		1.08	0.95	1.13			0.1909	0.2351	0.4199	0.617	0.0463	0.3253	0.1329	0.1757		1.0831	0.9562	1.0052		100	100	100		79-33-4
	1243			glycerate		0.87	0.94	0.92			0.0631	0.112	0.3939	0.6027	0.2599	0.5627	0.1738	0.2075		0.9678	1.0484	1.1156		100	100	100		600-19-1
	1246		Pentose Phosphate Pathway	6-phosphogluconate		1.17	1.09	1.08			0.2039	0.2447	0.4368	0.6231	0.5586	0.6917	0.43	0.349		1.1743	1.089	1.0024		100	100	100		921-62-0;53411-70-4
	1247			ribulose 5-phosphate		1.83	0.97	1.89			0.0026	0.0115	0.8944	0.8253	0.0019	0.0803	0.0031	0.0125		1.8887	0.9971	1.03		100	100	100		18265-46-8;108321-99-9
	1248			xylulose 5-phosphate		1.34	0.97	1.38			0.3109	0.3026	0.9755	0.8363	0.2982	0.5784	0.5137	0.3805		1.2053	0.874	0.9016		80	93	93		105931-44-0
	1253			ribose 5-phosphate		1.11	1.13	0.99			0.6283	0.4546	0.2923	0.5431	0.643	0.7084	0.57	0.3919		1.0378	1.0495	0.9318		100	100	100		18265-46-8;108321-05-7
	1255			ribose 1-phosphate		1.05	1.09	0.96			0.6306	0.4546	0.3392	0.5747	0.7053	0.7419	0.6284	0.4058		0.992	1.0311	0.9484		100	100	100		50-99-7;58459-37-3
	1257			sedoheptulose-7-phosphate		1.02	0.83	1.22			0.5407	0.4184	0.9699	0.8342	0.5188	0.6825	0.7783	0.457		1.1685	0.9542	1.1429		100	100	100		2646-35-7
	1261		Pentose Metabolism	ribose		0.99	0.94	1.05			0.9274	0.5488	0.5195	0.6805	0.6271	0.7063	0.7908	0.46		1.0637	1.011	1.0792		100	100	100		50-69-1
	1262			ribitol		1.14	0.98	1.17			0.3376	0.3221	0.8141	0.8057	0.2442	0.5392	0.4777	0.3705		1.1707	1.003	1.0278		100	100	100		488-81-3
	1263			ribonate		1.05	0.84	1.25			0.7536	0.4982	0.2815	0.53	0.2038	0.5076	0.3768	0.3204		1.2608	1.0086	1.201		100	100	100		5336-08-03
	1277			arabitol/xylitol		1.1	1.01	1.1			0.1934	0.2369	0.9514	0.8277	0.176	0.49	0.3294	0.301		1.0853	0.9882	0.9831		100	100	100
	1283			arabonate/xylonate		1.02	1.01	1.01			0.7821	0.5049	0.7925	0.7957	0.967	0.8128	0.9502	0.5112		1.0537	1.0423	1.0359		100	100	100
	1288			sedoheptulose		0.94	0.98	0.95			0.5772	0.4344	0.4968	0.6657	0.9593	0.8128	0.7601	0.4511		1.0339	1.0843	1.1035		100	100	100		3019-74-7
	1290			lyxonate		1.17	0.88	1.32			0.2725	0.2856	0.5302	0.6858	0.1013	0.4265	0.2544	0.2582		1.2029	0.9081	1.0323		100	100	100
	1292		Glycogen Metabolism	maltohexaose		0.83	0.9	0.92			0.3126	0.3037	0.631	0.732	0.5584	0.6917	0.5962	0.3963		0.8417	0.9129	1.0189		100	100	93		34620-77-4
	1294			maltopentaose		0.83	0.89	0.94			0.2292	0.2633	0.4238	0.6171	0.6206	0.7063	0.4612	0.364		0.9066	0.9635	1.0873		100	100	100		34620-76-3
	1295			maltotetraose		0.86	0.96	0.9			0.2255	0.2609	0.6464	0.7364	0.4181	0.6427	0.4728	0.3685		0.9268	1.0273	1.0718		100	100	100		34612-38-9
	1297			maltotriose		0.85	0.95	0.9			0.1704	0.2178	0.5871	0.713	0.3697	0.6047	0.3845	0.3244		0.8885	0.9914	1.0491		100	100	100		1109-28-0
	1300			maltose		0.85	0.99	0.86			0.2872	0.2933	0.8935	0.8253	0.3436	0.5959	0.5234	0.3818		0.8892	1.0315	1.0449		100	100	100		6363-53-7
	1326		Disaccharides and Oligosaccharides	sucrose		1.17	1.53	0.77			0.2749	0.2856	0.0931	0.277	0.667	0.7199	0.2242	0.2405		1.2048	1.5722	1.0299		100	100	100		57-50-1
	1347		Fructose, Mannose and Galactose Metabolism	fructose		0.95	0.89	1.06			0.6706	0.4665	0.2054	0.4511	0.4735	0.6683	0.4379	0.3526		0.9801	0.9217	1.0315		100	100	100		57-48-7
	1352			mannitol/sorbitol		0.94	0.83	1.13			0.4596	0.3776	0.0438	0.1622	0.27	0.5684	0.125	0.1688		1.159	1.026	1.2349		100	100	100
	1353			mannose		0.93	0.95	0.98			0.5214	0.41	0.4523	0.6298	0.9746	0.8128	0.7086	0.4316		0.9868	1.0057	1.0607		100	100	100		3458-28-4
	1354			mannose-6-phosphate		1.03	0.88	1.18			0.5585	0.4259	0.8943	0.8253	0.6406	0.7084	0.832	0.4769		1.1264	0.9569	1.0928		100	100	100		70442-25-0;104872-94-8
	1364			galactose 1-phosphate		1.07	0.92	1.16			0.3718	0.3354	0.5527	0.6949	0.1583	0.4806	0.3643	0.3148		1.0553	0.9094	0.9878		100	100	100		19046-60-7
	1365			galactose 6-phosphate		0.91	0.9	1.01			0.6777	0.4705	0.531	0.6858	0.8841	0.7977	0.8103	0.4701		0.9935	0.9877	1.0943		100	100	100		6665-00-5
	1369			2-ketogulonate		0.88	0.99	0.88			0.3083	0.3019	0.9388	0.8272	0.2775	0.5704	0.4957	0.376		0.9745	1.1028	1.1126		100	100	100		342385-52-8
	1373			galactonate		1.53	1.48	1.04			0.0473	0.0951	0.0158	0.0756	0.835	0.7913	0.0335	0.068		1.051	1.0129	0.686		100	93	80		299-28-5
	1379		Nucleotide Sugar	adenosine-5'-diphosphoglucose		1.15	1.06	1.09			0.6288	0.4546	0.8901	0.8253	0.5443	0.6882	0.8208	0.4731		1.2329	1.1355	1.0756		100	100	93		15839-70-0;102129-65-7
	1380			UDP-glucose		1.33	1.27	1.04			0.483	0.3908	0.4481	0.6264	0.9819	0.8128	0.6881	0.4238		1.5092	1.4476	1.1364		100	100	100		117756-22-6
	1384			UDP-galactose		1.45	1.31	1.11			0.143	0.1944	0.2578	0.5081	0.6422	0.7084	0.2945	0.2832		1.3134	1.1858	0.9054		100	100	100		2956-16-3;91183-98-1;137868-52-1
	1385			UDP-glucuronate		0.9	1.06	0.86			0.6295	0.4546	0.7371	0.7779	0.4351	0.6516	0.7343	0.4408		0.9256	1.0814	1.0232		100	100	100		28053-08-9;63700-19-6
	1388			guanosine 5'-diphospho-fucose		1	1.09	0.92			0.7319	0.4889	0.2305	0.481	0.1595	0.4806	0.3015	0.2837		0.9581	1.0451	0.9572		100	100	100		15839-70-0
	1392			UDP-N-acetylglucosamine/galactosamine		1.06	0.87	1.21			0.5169	0.4079	0.3956	0.6027	0.1631	0.4816	0.3622	0.3148		1.1795	0.9755	1.1176		100	100	100
	1393			cytidine 5'-monophospho-N-acetylneuraminic acid		0.88	0.96	0.92			0.02	0.05	0.4125	0.6142	0.0992	0.4265	0.062	0.1034		0.9133	0.9946	1.034		100	100	100		3063-71-6
	1396			glucuronate 1-phosphate*		0.95	0.92	1.03			0.381	0.3417	0.563	0.703	0.7175	0.7496	0.6634	0.4191		0.9587	0.9316	1.0099		100	100	100		13168-11-1
	1403		Aminosugar Metabolism	glucosamine-6-phosphate		0.99	0.97	1.02			0.991	0.5644	0.8282	0.8106	0.8549	0.7913	0.9719	0.5148		1.1179	1.0991	1.1334		100	100	100		3616-42-0
	1407			glucuronate		0.89	0.91	0.97			0.2026	0.2438	0.2274	0.4787	0.843	0.7913	0.3424	0.3072		0.977	1.004	1.102		100	100	100		207300-70-7
	1412			N-acetylglucosamine 6-phosphate		1	1.01	1			0.8208	0.5172	0.9625	0.8342	0.8536	0.7913	0.9725	0.5148		1.0308	1.0358	1.0263		100	100	100		102029-88-9
	1413			N-acetyl-glucosamine 1-phosphate		1.01	0.94	1.07			0.627	0.4546	0.6469	0.7364	0.3723	0.6062	0.6667	0.42		1.0291	0.9606	1.017		100	100	100		31281-59-1
	1419			N-acetylneuraminate		0.92	1.07	0.86			0.2426	0.2683	0.352	0.5799	0.0495	0.3374	0.1415	0.1822		0.9241	1.0805	1.0087		100	100	100		131-48-6
	1431			N-acetylglucosaminylasparagine		0.46	0.94	0.49			0.7364	0.4898	0.6514	0.7369	0.46	0.6639	0.7515	0.4474		1.0389	2.1127	2.2428		100	100	100		2776-93-4
	1432			erythronate*		0.86	0.91	0.95			0.0525	0.1006	0.1957	0.4365	0.415	0.6406	0.1347	0.177		0.9618	1.0146	1.1123		100	100	100		88759-55-1
	1434			N-acetylglucosamine/N-acetylgalactosamine		1.05	0.95	1.1			0.5114	0.4062	0.6256	0.7285	0.277	0.5704	0.5495	0.3875		1.1039	0.9995	1.0472		100	100	100
	1436		Advanced Glycation End-product	N6-carboxymethyllysine		0.93	0.86	1.08			0.9284	0.5488	0.7379	0.7779	0.834	0.7913	0.9427	0.5112		1.0967	1.0161	1.1781		100	100	100		5746-04-03
	1440	Energy	TCA Cycle	citrate		0.77	1.32	0.58			0.1619	0.2109	0.1757	0.415	0.0114	0.1864	0.0384	0.0744		0.793	1.3631	1.0325		100	100	100		77-92-9
	1442			aconitate [cis or trans]		0.83	1.56	0.53			0.242	0.2683	0.127	0.3459	0.0138	0.191	0.0425	0.081		0.8409	1.5767	1.0096		100	100	100
	1444			isocitrate		0.64	1.09	0.59			0.037	0.0797	0.7767	0.7918	0.0206	0.232	0.047	0.0852		0.8311	1.4076	1.2903		100	100	100		20226-99-7
	1446			alpha-ketoglutarate		0.62	0.78	0.79			0.0555	0.1035	0.4422	0.6231	0.2078	0.5105	0.155	0.1929		0.8885	1.1202	1.4308		100	100	100		305-72-6;328-50-7;22202-68-2
	1448			succinylcarnitine (C4-DC)		0.9	0.86	1.04			0.4141	0.3542	0.1501	0.3843	0.6281	0.7063	0.3443	0.3075		0.9951	0.958	1.1087		100	100	100		256928-74-2
	1449			succinate		1.47	1.1	1.33			0.2165	0.2535	0.5196	0.6805	0.5033	0.6782	0.459	0.3635		1.2719	0.9559	0.8655		100	100	100		110-15-6
	1450			fumarate		1.25	1.71	0.73			0.6347	0.4546	0.2001	0.4449	0.4958	0.6781	0.4323	0.3493		1.4357	1.9694	1.1495		100	100	100		100-17-8
	1452			malate		1	0.97	1.03			0.9363	0.5488	0.5654	0.7034	0.6637	0.7192	0.8292	0.4767		1.0014	0.976	1.0049		100	100	100		6915-15-7
	1459			2-methylcitrate		0.67	0.92	0.73			0.0327	0.0721	0.5814	0.709	0.0935	0.4221	0.0892	0.1394		0.7805	1.0757	1.1675		70	93	93		6061-96-7
	1460			homocitrate		1.17	0.97	1.2			0.2588	0.2792	0.8533	0.8183	0.1972	0.5019	0.3911	0.3281		1.1933	0.9911	1.0217		100	100	100		320573-06-6
	1467		Oxidative Phosphorylation	acetylphosphate		1.06	1.06	1.01			0.8361	0.5198	0.7038	0.7599	0.8938	0.7977	0.9286	0.5087		0.9731	0.9675	0.9166		100	100	100		94249-01-1
	1469			phosphate		0.93	1	0.94			0.1826	0.2272	0.9261	0.8272	0.2104	0.5136	0.3476	0.3082		0.9751	1.041	1.0437		100	100	100		7664-38-2
	1472	Lipid	Fatty Acid Synthesis	malonylcarnitine		0.9	1	0.9			0.835	0.5198	0.6543	0.7376	0.5432	0.6882	0.8133	0.4713		0.926	1.0331	1.0301		100	100	100		853728-01-5
	1473			malonate		0.65	1.02	0.64			0.9062	0.5453	0.3764	0.5938	0.3638	0.6036	0.5708	0.3919		0.9113	1.4346	1.4106		90	93	100		141-82-2;26522-22-85-0
	1474		Fatty Acid Metabolism	acetyl CoA		0.93	0.9	1.03			0.7749	0.5042	0.6209	0.7285	0.8753	0.7971	0.8811	0.4912		1.003	0.9694	1.082		80	93	80		102029-73-2
	1492		Medium Chain Fatty Acid	caprylate (8:0)		1.42	1.28	1.11			0.0565	0.1041	0.1277	0.3459	0.5687	0.6973	0.1223	0.1662		1.2601	1.1343	0.8873		100	100	93		124-07-2
	1493			pelargonate (9:0)		1.3	1.01	1.28			0.1378	0.1886	0.6171	0.7285	0.2935	0.5784	0.3218	0.2978		1.3713	1.0737	1.0579		100	100	100		112-05-0
	1495			caprate (10:0)		1.55	1.37	1.13			0.0075	0.0251	0.0319	0.1296	0.41	0.6359	0.0167	0.0415		1.2568	1.1118	0.813		100	100	100		334-48-5
	1503			laurate (12:0)		2.18	1.22	1.79			0.0196	0.0499	0.4568	0.6299	0.0853	0.4081	0.0594	0.1006		1.8387	1.029	0.8427		100	100	100		143-07-7
	1505			5-dodecenoate (12:1n7)		1.57	1.13	1.39			0.0535	0.1016	0.3342	0.5717	0.2704	0.5684	0.1507	0.1901		1.2417	0.8954	0.7898		100	93	73		2430-94-6
	1508		Long Chain Saturated Fatty Acid	myristate (14:0)		1.01	0.8	1.27			0.553	0.4236	0.1541	0.3862	0.4867	0.6716	0.3567	0.3123		1.1312	0.894	1.1242		100	100	100		544-63-8
	1511			palmitate (16:0)		1.02	0.85	1.19			0.7769	0.5042	0.1009	0.2956	0.2305	0.5314	0.2255	0.2405		1.0509	0.8803	1.0349		100	100	100		57-10-3
	1513			margarate (17:0)		0.94	0.86	1.09			0.484	0.3909	0.3344	0.5717	0.8677	0.7913	0.5966	0.3963		1.0172	0.9348	1.081		100	100	100		506-12-7
	1515			stearate (18:0)		1.49	1.08	1.38			0.1061	0.1587	0.6183	0.7285	0.2352	0.5314	0.2577	0.2603		1.4372	1.044	0.9673		100	100	100		57-11-4
	1517			nonadecanoate (19:0)		0.74	0.73	1.01			0.0983	0.1522	0.1706	0.4101	0.6583	0.7149	0.1979	0.2253		1.0021	0.9918	1.3553		100	100	100		646-30-0
	1518			arachidate (20:0)		1.25	0.96	1.31			0.5163	0.4079	0.761	0.7872	0.7052	0.7419	0.8076	0.4692		1.4941	1.1421	1.1917		100	100	100		506-30-9
	1527		Long Chain Monounsaturated Fatty Acid	myristoleate (14:1n5)		1.03	0.76	1.35			0.6104	0.4498	0.1649	0.4067	0.456	0.6623	0.3731	0.3183		1.2088	0.894	1.1745		100	100	100		544-64-9
	1530			palmitoleate (16:1n7)		0.9	0.72	1.25			0.2242	0.2606	0.0617	0.2064	0.6291	0.7063	0.1575	0.1954		1.0675	0.855	1.1927		100	100	100		373-49-9
	1532			10-heptadecenoate (17:1n7)		0.71	0.69	1.04			0.0361	0.0786	0.0287	0.118	0.8902	0.7977	0.0431	0.0815		0.8868	0.8565	1.2422		100	100	100		29743-97-3
	1534			oleate/vaccenate (18:1)		1.33	1.1	1.21			0.1229	0.1762	0.5086	0.6752	0.3325	0.5959	0.2991	0.2837		1.2068	1.0014	0.9103		100	100	100
	1541			10-nonadecenoate (19:1n9)		0.84	0.66	1.26			0.1324	0.1848	0.0872	0.2629	0.9739	0.8128	0.1642	0.2009		1.0924	0.8675	1.3077		100	100	100		73033-09-7
	1544			eicosenoate (20:1)		0.98	0.82	1.19			0.4969	0.3968	0.3251	0.5707	0.8381	0.7913	0.5911	0.3963		1.1095	0.9306	1.1351		100	100	100
	1548			erucate (22:1n9)		0.53	0.43	1.23			0.0008	0.0046	0.0002	0.0028	0.9905	0.8128	0.0003	0.0016		1.1309	0.9169	2.121		100	100	100		112-86-7
	1551		Long Chain Polyunsaturated Fatty Acid (n3 and n6)	tetradecadienoate (14:2)*		2.68	1.76	1.52			0.0003	0.0017	0.0126	0.0629	0.0965	0.4261	0.0009	0.0044		1.8061	1.1847	0.6732		100	100	100		39039-37-7
	1552			hexadecatrienoate (16:3n3)		1.37	1.05	1.31			0.5035	0.4006	0.9956	0.8421	0.5003	0.6781	0.7519	0.4474		1.3745	1.0475	1.0016		100	100	100		7561-64-0
	1553			heptadecatrienoate (17:3)*		0.98	0.82	1.19			0.4905	0.3941	0.2325	0.4837	0.6994	0.7396	0.4787	0.3705		1.1754	0.9855	1.2027		100	100	100
	1558			stearidonate (18:4n3)		1.32	0.86	1.54			0.5343	0.4161	0.3414	0.5769	0.1449	0.4556	0.3233	0.2979		1.407	0.9159	1.0648		100	100	100		111174-40-4
	1560			omega-3 arachidonate (20:4n3)		0.74	0.66	1.12			0.044	0.0901	0.0021	0.018	0.3862	0.6184	0.0069	0.0222		0.9445	0.8407	1.273		100	100	100		24880-40-8
	1561			eicosapentaenoate (EPA; 20:5n3)		0.39	0.43	0.9			8.1958e-09	1.3085e-07	1.2095e-08	3.9121e-07	0.3758	0.6102	1.3661e-09	2.3138e-08		0.8034	0.8881	2.0422		100	100	100		10-2005-9;10417-94-4
	1562			heneicosapentaenoate (21:5n3)		0.19	0.29	0.65			4.363e-12	1.4926e-10	4.6785e-10	2.2194e-08	0.0156	0.2024	2.669e-12	7.8368e-11		0.5584	0.8657	3.0067		100	100	100		24257-10-1
	1563			docosapentaenoate (n3 DPA; 22:5n3)		0.21	0.26	0.81			2.43e-11	6.8462e-10	1.2997e-10	7.1142e-09	0.137	0.4479	4.548e-12	1.2518e-10		0.7087	0.87	3.3494		100	100	100		2234-74-4
	1564			docosahexaenoate (DHA; 22:6n3)		0.43	0.52	0.83			3.4589e-08	5.3442e-07	9.5122e-07	2.2563e-05	0.0999	0.4265	2.8382e-08	4.0319e-07		0.7585	0.909	1.7486		100	100	100		6217-54-5
	1565			docosatrienoate (22:3n3)		0.7	0.52	1.35			0.0771	0.13	0.0075	0.0454	0.4815	0.669	0.0229	0.0522		1.1269	0.8352	1.603		100	100	100		59708-86-0
	1566			nisinate (24:6n3)		0.93	0.75	1.25			0.2443	0.269	0.0747	0.2364	0.6502	0.7111	0.1854	0.216		1.19	0.9551	1.2742		100	100	100		68378-49-4
	1567			hexadecadienoate (16:2n6)		1.36	0.96	1.42			0.6644	0.4665	0.6595	0.7414	0.4093	0.6359	0.706	0.4306		1.4128	0.9973	1.0405		100	100	100		28290-73-5
	1568			linoleate (18:2n6)		1.55	1.29	1.2			0.0213	0.0527	0.1177	0.3298	0.3377	0.5959	0.0588	0.0999		1.2761	1.062	0.8225		100	100	100		60-33-3
	1570			linolenate [alpha or gamma; (18:3n3 or 6)]		1.76	1.52	1.16			0.0097	0.0287	0.0285	0.118	0.495	0.6781	0.019	0.045		1.3138	1.1362	0.7484		100	100	100
	1571			dihomo-linoleate (20:2n6)		1.24	0.97	1.27			0.6894	0.4735	0.8632	0.8211	0.5802	0.7008	0.8533	0.4826		1.2416	0.9752	1.0012		100	100	100		2091-39-6
	1573			dihomo-linolenate (20:3n3 or n6)		1.36	1.08	1.26			0.1281	0.1804	0.7509	0.7832	0.2118	0.5153	0.2847	0.2786		1.2581	1.0013	0.9278		100	100	100		17046-59-2
	1576			adrenate (22:4n6)		0.35	0.33	1.05			7.1114e-09	1.1836e-07	3.3509e-10	1.7032e-08	0.8961	0.7977	1.4999e-10	3.3027e-09		0.8184	0.7775	2.3463		100	100	100		2091-25-0
	1578			docosadienoate (22:2n6)		0.79	0.7	1.14			0.2008	0.2429	0.1521	0.3862	0.9956	0.8143	0.2763	0.2735		1.128	0.9931	1.4202		100	100	100		7370-49-2
	1643		Fatty Acid, Branched	(14 or 15)-methylpalmitate (a17:0 or i17:0)		0.47	0.52	0.9			0.0003	0.002	0.0017	0.015	0.3509	0.5995	0.0005	0.0026		0.7454	0.828	1.5822		100	100	100
	1649			(16 or 17)-methylstearate (a19:0 or i19:0)		0.58	0.51	1.12			0.0043	0.0167	0.0105	0.0562	0.5304	0.6825	0.0067	0.022		0.9858	0.8801	1.7103		100	100	100		2724-59-6
	1653			pristanate		0.32	0.29	1.1			0.0003	0.0019	0.0001	0.0015	0.8928	0.7977	9.5468e-05	0.0007		0.9964	0.9089	3.1397		100	100	100		1189-37-3
	1654			18-methylnonadecanoate (i20:0)		0.3	0.4	0.77			1.7594e-05	0.0002	0.0012	0.0119	0.0796	0.4052	4.7496e-05	0.0004		0.7167	0.9359	2.3653		80	100	100
	1660		Fatty Acid, Dicarboxylate	glutarate (C5-DC)		0.85	0.91	0.93			0.7076	0.4801	0.4725	0.6445	0.7877	0.777	0.7685	0.4537		1.0386	1.1181	1.2262		100	100	100		110-94-1
	1664			2-hydroxyglutarate		1.03	0.98	1.04			0.887	0.5384	0.76	0.7872	0.6781	0.7272	0.9081	0.5024		1.0573	1.012	1.0308		100	100	100		40951-21-1
	1669			3-hydroxyadipate		0.92	0.95	0.96			0.4722	0.3852	0.7469	0.7815	0.6657	0.7195	0.7695	0.4537		0.9641	0.9991	1.0484		100	100	100
	1677			suberate (C8-DC)		1.78	1.44	1.24			0.0009	0.0049	0.0156	0.075	0.1908	0.4978	0.0026	0.0113		1.4441	1.1686	0.8114		100	100	100		505-48-6
	1680			azelate (C9-DC)		1.01	1.13	0.9			0.7373	0.4898	0.2479	0.497	0.4809	0.669	0.4978	0.3766		0.9904	1.1038	0.9792		100	100	100		123-99-9
	1682			sebacate (C10-DC)		0.83	0.99	0.84			0.1362	0.1878	0.9976	0.8421	0.1369	0.4479	0.2482	0.2548		0.9192	1.0972	1.1034		100	100	100		111-20-6
	1684			undecanedioate (C11-DC)		0.62	0.77	0.8			0.0009	0.0049	0.0306	0.1253	0.1192	0.4296	0.0032	0.0125		0.8847	1.1016	1.4223		100	100	100		1852-04-6
	1687			dodecanedioate (C12-DC)		0.39	0.49	0.79			6.3704e-09	1.1301e-07	2.525e-07	6.6828e-06	0.0706	0.3887	5.0405e-09	7.9277e-08		0.7761	0.9836	2.0104		100	100	100		693-23-2
	1689			dodecenedioate (C12:1-DC)*		1.08	1.15	0.94			0.398	0.3476	0.3264	0.5707	0.9727	0.8128	0.5542	0.3885		1.1629	1.2314	1.0741		100	100	100
	1692			tetradecanedioate (C14-DC)		0.73	0.76	0.95			0.0076	0.0251	0.0057	0.0382	0.8422	0.7913	0.0067	0.022		0.931	0.9773	1.2786		100	100	100		821-38-5
	1696			hexadecanedioate (C16-DC)		0.7	0.7	1			0.1233	0.1763	0.0505	0.1784	0.8183	0.7888	0.1117	0.1592		0.9586	0.9586	1.3652		100	100	100		505-54-4
	1697			hexadecenedioate (C16:1-DC)*		0.97	0.95	1.02			0.793	0.5092	0.9595	0.8326	0.8282	0.7913	0.963	0.5122		1.0226	1.0033	1.0561		70	80	87
	1700			octadecenedioate (C18:1-DC)		1.51	1.13	1.33			0.0007	0.004	0.2172	0.4697	0.0141	0.191	0.0027	0.0116		1.408	1.0573	0.9355		100	100	100
	1701			octadecadienedioate (C18:2-DC)*		1.7	1.34	1.26			0.0007	0.0041	0.039	0.149	0.085	0.4081	0.0028	0.0116		1.4562	1.1524	0.8575		100	100	100
	1710			2-hydroxysebacate		1.38	1.06	1.3			0.0111	0.0316	0.4865	0.6557	0.0481	0.3315	0.0337	0.068		1.2793	0.9872	0.9286		100	100	100		103963-71-9
	1751		Fatty Acid, Amino	2-aminoheptanoate		0.92	0.78	1.18			0.9714	0.5579	0.2257	0.4765	0.2933	0.5784	0.4055	0.3351		1.1233	0.9544	1.2212		100	100	100		1115-90-8
	1769		Fatty Acid Metabolism (also BCAA Metabolism)	butyrylcarnitine (C4)		1.41	1.69	0.83			0.4626	0.3787	0.021	0.0934	0.1657	0.4834	0.0633	0.1051		1.5242	1.8286	1.0839		100	100	87		25576-40-3
	1772			propionylcarnitine (C3)		1.48	1.33	1.12			0.0514	0.1006	0.1927	0.434	0.4136	0.6399	0.1319	0.1749		1.266	1.1341	0.8559		100	100	100		17298-37-2
	1775			methylmalonate (MMA)		0.95	1.15	0.82			0.5772	0.4344	0.618	0.7285	0.3179	0.5864	0.6023	0.3979		1.0018	1.2167	1.0566		100	100	100		516-05-2
	1832		Fatty Acid Metabolism (Acyl Glycine)	3-hydroxybutyroylglycine**		1.29	1.23	1.05			0.1691	0.2172	0.1092	0.3121	0.948	0.8109	0.2104	0.234		1.0617	1.0102	0.8216		100	100	80
	1841		Fatty Acid Metabolism (Acyl Carnitine, Short Chain)	acetylcarnitine (C2)		1.25	1.43	0.87			0.3057	0.3013	0.0247	0.1058	0.2978	0.5784	0.0775	0.1246		1.1409	1.3068	0.9155		100	100	100		5080-50-2
	1843			isocaproylcarnitine		0.53	0.83	0.64			0.0815	0.136	0.4344	0.6231	0.2854	0.5768	0.2148	0.236		0.7977	1.2495	1.498		80	87	100
	1845		Fatty Acid Metabolism (Acyl Carnitine, Medium Chain)	hexanoylcarnitine (C6)		1.75	1.87	0.94			0.1705	0.2178	0.0097	0.0526	0.3041	0.5816	0.0332	0.0679		1.3763	1.4713	0.7886		100	100	93		6920-35-0
	1853			octanoylcarnitine (C8)		1.37	1.32	1.04			0.9132	0.5474	0.7538	0.7842	0.8637	0.7913	0.9508	0.5112		1.7906	1.7266	1.3106		90	93	93		3671-77-0
	1857			cis-3,4-methyleneheptanoylcarnitine		0.39	0.96	0.4			5.9652e-05	0.0005	0.9376	0.8272	4.8131e-05	0.0047	5.2088e-05	0.0004		0.5167	1.2778	1.3342		80	100	100
	1858			nonanoylcarnitine (C9)		0.75	1.06	0.71			0.2906	0.2943	0.9339	0.8272	0.325	0.5904	0.5164	0.3807		0.964	1.3547	1.2817		100	100	100
	1861			decanoylcarnitine (C10)		1.65	1.52	1.09			0.1031	0.1559	0.0595	0.2017	0.9464	0.8109	0.1153	0.1617		1.4349	1.3184	0.8677		90	100	93		1492-27-9
	1862			laurylcarnitine (C12)		1.73	1.52	1.14			0.0714	0.1239	0.0192	0.0871	0.7408	0.7612	0.0456	0.0838		1.4555	1.2776	0.8401		100	100	100		25518-54-1
	1863		Fatty Acid Metabolism (Acyl Carnitine, Long Chain Saturated)	myristoylcarnitine (C14)		0.67	1	0.67			0.3644	0.3332	0.241	0.4935	0.0547	0.3389	0.1462	0.1861		0.8411	1.257	1.2524		100	100	100		18822-89-4
	1865			palmitoylcarnitine (C16)		0.88	1.42	0.62			0.69	0.4735	0.0056	0.0382	0.0321	0.291	0.0136	0.0353		1.0267	1.6572	1.1685		100	100	100		6865-14-1
	1866			margaroylcarnitine (C17)*		0.64	1.17	0.55			0.2813	0.2898	0.0938	0.277	0.0123	0.1864	0.0358	0.0704		0.935	1.7135	1.4642		80	100	100		106182-29-0
	1867			stearoylcarnitine (C18)		1.21	1.69	0.72			0.1966	0.2397	0.0049	0.0342	0.1813	0.49	0.0181	0.0435		1.4818	2.067	1.2225		100	100	100		18822-91-8
	1868			arachidoylcarnitine (C20)*		1.25	1.46	0.86			0.1856	0.2303	0.0137	0.0679	0.3406	0.5959	0.0452	0.0833		1.0957	1.2713	0.8733		100	100	100
	1869			behenoylcarnitine (C22)*		1.47	1.39	1.06			0.0557	0.1035	0.0323	0.1304	0.9882	0.8128	0.0581	0.0992		1.3013	1.2309	0.8876		100	100	100
	1870			lignoceroylcarnitine (C24)*		1.11	1.22	0.91			0.2848	0.2914	0.0665	0.2189	0.5484	0.6903	0.1757	0.2085		1.0774	1.1891	0.9716		100	100	100
	1871			cerotoylcarnitine (C26)*		1.02	1.09	0.94			0.6711	0.4665	0.2749	0.5273	0.5767	0.7008	0.5451	0.3859		1.0546	1.124	1.0311		100	100	100
	1883		Fatty Acid Metabolism (Acyl Carnitine, Monounsaturated)	5-dodecenoylcarnitine (C12:1)		0.89	1.29	0.69			0.8197	0.5172	0.2052	0.4511	0.3615	0.6036	0.4126	0.3383		0.812	1.1841	0.9167		80	73	73
	1886			palmitoleoylcarnitine (C16:1)*		0.62	0.98	0.63			0.0082	0.0262	0.9654	0.8342	0.0074	0.1757	0.0124	0.0336		0.7831	1.247	1.2731		100	100	100
	1887			oleoylcarnitine (C18:1)		1.14	2.03	0.56			0.3877	0.3451	0.0007	0.0078	0.02	0.2313	0.0023	0.0103		1.0584	1.8802	0.9256		100	100	100		38677-66-6
	1888			eicosenoylcarnitine (C20:1)*		1.18	1.89	0.62			0.5713	0.4316	0.0151	0.0734	0.0958	0.4254	0.0422	0.0807		1.1921	1.917	1.0127		100	100	100
	1889			erucoylcarnitine (C22:1)*		0.62	0.71	0.87			0.0014	0.0067	0.0216	0.0957	0.1949	0.5007	0.0039	0.0145		0.855	0.9841	1.3824		100	100	100
	1890			nervonoylcarnitine (C24:1)*		0.82	0.85	0.97			0.3696	0.334	0.5037	0.6738	0.7626	0.7656	0.6363	0.4062		0.9341	0.9664	1.1389		100	100	100
	1891			ximenoylcarnitine (C26:1)*		0.64	0.79	0.81			0.0075	0.0251	0.1278	0.3459	0.1598	0.4806	0.0256	0.0567		0.7518	0.9282	1.1756		100	100	100
	1892		Fatty Acid Metabolism (Acyl Carnitine, Polyunsaturated)	linoleoylcarnitine (C18:2)*		1.12	1.75	0.64			0.2677	0.2835	0.0009	0.0093	0.0414	0.3253	0.0033	0.0128		0.9478	1.4785	0.847		100	100	100		36816-10-1
	1893			linolenoylcarnitine (C18:3)*		0.97	1.46	0.67			0.6281	0.4546	0.0165	0.0779	0.0871	0.4116	0.0439	0.0822		0.9727	1.4583	0.9998		100	100	100
	1894			dihomo-linoleoylcarnitine (C20:2)*		1.19	1.99	0.6			0.2712	0.2849	0.0011	0.0108	0.0479	0.3315	0.0041	0.015		1.0932	1.8301	0.9195		100	100	100
	1895			arachidonoylcarnitine (C20:4)		0.87	1.11	0.78			0.4063	0.351	0.2115	0.4608	0.0555	0.3389	0.1433	0.1835		0.8337	1.0677	0.9633		100	100	100
	1896			dihomo-linolenoylcarnitine (C20:3n3 or 6)*		2.48	2.56	0.97			1.5436e-05	0.0001	1.1557e-06	2.4188e-05	0.8265	0.7913	1.083e-06	1.1632e-05		1.3308	1.3705	0.5363		100	100	100
	1898			docosadienoylcarnitine (C22:2)*		1.12	1.61	0.7			0.3399	0.3226	0.0092	0.052	0.1444	0.4556	0.0311	0.0654		1.0869	1.5559	0.9663		100	100	100
	1900			adrenoylcarnitine (C22:4)*		0.75	1.1	0.68			0.5608	0.4259	0.3454	0.5769	0.1578	0.4806	0.3436	0.3075		0.7091	1.0388	0.9421		30	67	33
	1901			docosapentaenoylcarnitine (C22:5n3)*		0.64	1.01	0.63			0.0594	0.1081	0.4223	0.617	0.0112	0.1864	0.0355	0.0701		0.7685	1.2239	1.209		80	100	100
	1903			docosahexaenoylcarnitine (C22:6)*		0.94	1.21	0.77			0.4185	0.3554	0.1476	0.3819	0.0389	0.3229	0.0991	0.1495		0.9202	1.1941	0.9838		100	100	100
	1904			tetracosadienoylcarnitine (C24:2)*		0.88	0.93	0.95			0.7012	0.4775	0.9186	0.8253	0.7699	0.7675	0.9253	0.5087		0.9699	1.022	1.1008		100	100	100
	1908		Fatty Acid Metabolism (Acyl Carnitine, Dicarboxylate)	adipoylcarnitine (C6-DC)		0.84	0.91	0.92			0.297	0.2968	0.5725	0.7042	0.5867	0.7035	0.5731	0.3919		0.9395	1.0232	1.1224		100	100	100
	1915			pimeloylcarnitine/3-methyladipoylcarnitine (C7-DC)		0.96	1.01	0.95			0.8126	0.5148	0.7622	0.7872	0.9732	0.8128	0.9484	0.5112		1.0655	1.1226	1.1105		100	100	100
	1919			octadecenedioylcarnitine (C18:1-DC)*		1.38	1.52	0.91			0.7309	0.4889	0.337	0.5736	0.6037	0.7035	0.6237	0.4046		0.982	1.0796	0.7098		70	67	67		251981-06-3
	1920		Fatty Acid Metabolism (Acyl Carnitine, Hydroxy)	(R)-3-hydroxybutyrylcarnitine		0.89	1.09	0.82			0.3913	0.3451	0.5268	0.6829	0.1586	0.4806	0.3652	0.3148		0.9053	1.1013	1.0143		100	100	100
	1921			(S)-3-hydroxybutyrylcarnitine		1.16	1.37	0.84			0.4583	0.3776	0.0551	0.1913	0.3134	0.5846	0.1534	0.1925		1.0017	1.189	0.8662		100	100	100
	1922			3-hydroxyhexanoylcarnitine (1)		1.36	1.29	1.05			0.0693	0.1214	0.0346	0.1392	0.928	0.8031	0.0676	0.111		1.2905	1.2255	0.9498		100	100	93
	1925			3-hydroxyoctanoylcarnitine (1)		1.75	1.58	1.11			0.0044	0.017	0.0009	0.0093	0.8427	0.7913	0.0015	0.0072		1.4353	1.2966	0.8213		100	100	100
	1926			3-hydroxyoctanoylcarnitine (2)		1.54	1.47	1.05			0.0067	0.0239	0.0019	0.0168	0.9045	0.7982	0.0031	0.0125		1.2326	1.1775	0.8017		100	100	93
	1928			3-hydroxydecanoylcarnitine		2.36	1.75	1.35			0.0053	0.0195	0.0575	0.1958	0.2342	0.5314	0.0159	0.04		1.5054	1.1135	0.6369		100	87	80
	1929			3-hydroxypalmitoylcarnitine		1.54	1.47	1.05			0.0369	0.0797	0.0388	0.149	0.8047	0.7856	0.052	0.0912		1.2469	1.1861	0.8072		100	100	87
	1930			3-hydroxyoleoylcarnitine		1.58	1.88	0.84			0.0922	0.1457	0.0083	0.0483	0.4482	0.6554	0.0259	0.0568		1.3033	1.5488	0.824		100	100	100
	1932		Carnitine Metabolism	deoxycarnitine		1.13	1.37	0.83			0.115	0.169	0.0008	0.0088	0.1074	0.4265	0.0034	0.013		0.9915	1.1994	0.8778		100	100	100		6249-56-5
	1933			carnitine		1.23	1.32	0.93			0.0153	0.0402	0.0009	0.0093	0.498	0.6781	0.0025	0.0111		1.1058	1.1885	0.9		100	100	100		461-05-2
	1939		Ketone Bodies	3-hydroxybutyrate (BHBA)		0.89	0.9	0.99			0.7983	0.5107	0.7479	0.7815	0.9744	0.8128	0.9415	0.5112		1.0785	1.0889	1.2064		100	100	87		625-72-9
	1944		Fatty Acid Metabolism (Acyl Choline)	palmitoylcholine		1.25	1.26	0.99			0.2606	0.2796	0.2042	0.4511	0.9893	0.8128	0.3655	0.3148		1.19	1.1994	0.9488		100	100	100
	1945			oleoylcholine		1.42	1.67	0.85			0.1378	0.1886	0.0671	0.2189	0.8654	0.7913	0.1414	0.1822		1.298	1.5205	0.9121		100	100	100
	1946			palmitoloelycholine		0.7	1.2	0.58			0.1354	0.1874	0.908	0.8253	0.1633	0.4816	0.2678	0.2671		0.6462	1.1158	0.9268		70	80	93
	1948			dihomo-linolenoyl-choline		1.56	1.77	0.88			0.0204	0.0509	0.0106	0.0562	0.9876	0.8128	0.0171	0.0418		0.9045	1.027	0.5805		90	73	40
	1949			linoleoylcholine*		1.76	1.79	0.98			0.025	0.059	0.0274	0.1142	0.7791	0.7718	0.0341	0.0686		1.4995	1.5246	0.8537		100	100	100
	1950			linolenoylcholine*		1.48	1.87	0.79			0.1714	0.2184	0.0378	0.1466	0.5977	0.7035	0.1013	0.1508		0.9455	1.1944	0.6393		90	80	73
	1952			docosahexaenoylcholine		0.76	0.81	0.94			0.1976	0.2397	0.1719	0.4118	0.9479	0.8109	0.2936	0.2832		0.8946	0.9524	1.1754		100	93	100
	1954			eicosapentaenoylcholine		0.65	0.76	0.85			0.034	0.0747	0.0457	0.1668	0.7268	0.7539	0.0542	0.0937		0.7974	0.9406	1.2356		100	93	100
	1961		Fatty Acid, Monohydroxy	2-hydroxyoctanoate		1.17	1.19	0.98			0.3429	0.3233	0.4775	0.6469	0.7515	0.7627	0.6026	0.3979		0.9842	0.9999	0.8435		90	67	73		617-73-2
	1963			2-hydroxydecanoate		1.8	1.45	1.25			0.0002	0.0012	0.0064	0.0418	0.1142	0.4265	0.0005	0.0027		1.4935	1.1978	0.8286		100	100	100		5393-81-7
	1971			2-hydroxyoleate		1.63	1.21	1.34			0.0889	0.1413	0.6708	0.7482	0.1808	0.49	0.2147	0.236		1.5257	1.1356	0.935		100	100	100		56472-29-8
	1975			2-hydroxybehenate		4.78	5.46	0.87			0.0251	0.059	0.0365	0.1443	0.6964	0.739	0.04	0.0772		2.273	2.6003	0.4759		80	73	80
	1977			2-hydroxynervonate*		2.36	2.28	1.03			0.0524	0.1006	0.0837	0.2557	0.6808	0.7279	0.0964	0.1469		2.0799	2.01	0.8825		100	100	100
	1981			3-hydroxyoctanoate		0.99	1.18	0.84			0.8369	0.5198	0.3637	0.5859	0.3097	0.5826	0.5217	0.3818		0.8498	1.0171	0.862		70	87	80		88930-08-9
	1983			3-hydroxydecanoate		1.1	1.18	0.93			0.9711	0.5579	0.202	0.4479	0.2677	0.5684	0.3675	0.3154		0.971	1.0449	0.8861		100	100	100		5561-87-5
	1986			3-hydroxylaurate		1.2	0.96	1.25			0.2253	0.2609	0.6551	0.7376	0.1103	0.4265	0.2624	0.2632		1.2092	0.9676	1.0069		100	100	100		53941-38-1
	1991			3-hydroxyoleate*		1.7	1.29	1.32			0.0153	0.0402	0.2795	0.5298	0.1268	0.4417	0.0507	0.0893		1.4841	1.1253	0.8711		100	100	100
	2003			9-hydroxystearate		1.84	1.31	1.41			0.0073	0.0251	0.1697	0.4092	0.1214	0.4327	0.0259	0.0568		1.3191	0.9386	0.718		90	80	67		25498-28-6
	2006			10-hydroxystearate		1.37	0.95	1.44			0.1031	0.1559	0.6439	0.7364	0.0437	0.3253	0.1128	0.1597		1.1872	0.8216	0.8691		60	40	53
	2011			16-hydroxypalmitate		1.44	1.08	1.34			0.4526	0.3737	0.9544	0.8292	0.4227	0.6454	0.682	0.4236		1.3519	1.0125	0.9414		90	93	93		506-13-8
	2015			13-HODE + 9-HODE		1.35	1.02	1.31			0.0321	0.0715	0.9431	0.8272	0.0371	0.315	0.0612	0.1026		1.2384	0.9425	0.9207		100	100	100
	2031		Fatty Acid, Dihydroxy	12,13-DiHOME		1.37	0.78	1.75			0.2987	0.2968	0.3092	0.5557	0.0556	0.3389	0.1543	0.1926		1.5595	0.8922	1.1373		100	100	100		263399-35-5
	2032			9,10-DiHOME		1.64	0.93	1.77			0.0123	0.0341	0.8545	0.8183	0.0082	0.1757	0.0162	0.0405		1.728	0.9745	1.0509		100	100	100		263399-34-4
	2034			2S,3R-dihydroxybutyrate		1.01	0.93	1.09			0.5941	0.4432	0.9479	0.8272	0.6349	0.7084	0.8497	0.4816		1.1397	1.0451	1.1263		100	100	100		5057-93-2
	2035			2R,3R-dihydroxybutyrate		1.03	1.04	0.99			0.6656	0.4665	0.6489	0.7364	0.9801	0.8128	0.8711	0.489		1.0144	1.0244	0.9816		100	100	100		759-06-8
	2037			2,4-dihydroxybutyrate		1.11	0.87	1.27			0.3583	0.3306	0.2091	0.4579	0.0451	0.3253	0.1221	0.1662		1.1358	0.8915	1.027		100	100	100		1518-62-3
	2040			19,20-DiHDPA		0.27	0.33	0.84			1.2568e-05	0.0001	8.7267e-06	0.0002	0.6722	0.7232	3.5546e-06	3.5577e-05		0.7785	0.9231	2.832		100	100	93
	2065		Docosanoid	17(S)-HpDHA		0.27	0.37	0.73			4.8931e-07	6.5101e-06	3.504e-06	6.926e-05	0.2353	0.5314	3.0322e-07	3.7093e-06		0.7	0.9545	2.5802		100	100	100		123673-33-6
	2129		Eicosanoid	5-HEPE		0.29	0.33	0.88			7.1666e-09	1.1836e-07	4.3597e-09	1.5512e-07	0.5264	0.6825	7.2018e-10	1.2686e-08		0.705	0.7976	2.407		100	100	100		83952-40-3
	2160		Endocannabinoid	oleoyl ethanolamide		1.53	1.79	0.85			0.0312	0.0704	0.0063	0.0418	0.7297	0.7539	0.0146	0.0374		1.3081	1.5324	0.8551		100	100	100		11-58-0;111-58-0
	2163			palmitoyl ethanolamide		1.07	1.14	0.94			0.369	0.334	0.0677	0.2189	0.4438	0.6554	0.1837	0.2152		1.0133	1.0756	0.9448		100	100	100		544-31-0
	2164			stearoyl ethanolamide		1.37	1.22	1.12			9.5695e-06	9.5488e-05	0.0006	0.0069	0.0841	0.4081	2.297e-05	0.0002		1.1407	1.0147	0.8297		100	100	100		111-57-9
	2166			eicosapentaenoyl ethanolamide		0.49	0.6	0.82			0.0015	0.0071	0.0055	0.0378	0.4295	0.6471	0.0024	0.0105		0.8688	1.0632	1.7618		100	100	100		109001-03-8
	2167			dihomo-linolenoyl ethanolamide		1.46	1.32	1.11			0.095	0.1487	0.2687	0.5211	0.4828	0.669	0.2263	0.2406		1.183	1.0675	0.8096		90	73	67		150314-34-4
	2168			arachidonoyl ethanolamide		0.91	0.81	1.12			0.6356	0.4546	0.1957	0.4365	0.4877	0.6716	0.4249	0.3458		1.0882	0.9703	1.1997		100	93	93		94421-68-8
	2171			N-myristoyltaurine*		0.67	0.55	1.22			0.107	0.1587	0.0429	0.1607	0.8245	0.7907	0.0944	0.1454		0.883	0.724	1.3153		50	67	80
	2173			N-oleoyltaurine		1.92	0.87	2.2			0.3919	0.3451	0.7086	0.7614	0.2366	0.5321	0.484	0.3726		2.4629	1.1186	1.2804		100	100	100		52514-04-2
	2174			N-stearoyltaurine		1.43	0.89	1.59			0.6122	0.4504	0.5854	0.712	0.3221	0.5883	0.6047	0.3981		1.6514	1.0361	1.1582		100	100	100		63155-80-6
	2175			N-palmitoyltaurine		1.26	0.5	2.51			0.3668	0.334	0.0234	0.1016	0.2373	0.5321	0.0732	0.1189		2.052	0.8164	1.6254		80	93	100		83982-06-3
	2178			N-linoleoyltaurine*		1.66	1.08	1.53			0.1498	0.1998	0.5444	0.6907	0.3616	0.6036	0.349	0.3082		1.7379	1.1361	1.0471		100	100	87
	2179			N-linolenoyltaurine*		1.37	1.3	1.05			0.1879	0.2325	0.1431	0.3745	0.9971	0.8144	0.2589	0.2609		1.3402	1.272	0.9801		100	100	100
	2183			linoleoyl ethanolamide		1.06	1.45	0.73			0.7019	0.4775	0.1539	0.3862	0.3654	0.6036	0.3423	0.3072		1.206	1.6571	1.1422		100	100	100		68171-52-8
	2184			linolenoyl ethanolamide*		0.94	1.28	0.73			0.9573	0.5555	0.1349	0.3636	0.1637	0.4816	0.2346	0.2472		1.0307	1.4052	1.0949		90	100	100		57086-93-8
	2202		Inositol Metabolism	myo-inositol		0.96	0.91	1.05			0.76	0.4998	0.2545	0.5044	0.4715	0.6679	0.5043	0.3777		1.0338	0.9869	1.0805		100	100	100		87-89-8
	2203			chiro-inositol		1.65	1.4	1.18			0.0008	0.0042	0.012	0.0606	0.1992	0.5025	0.002	0.0093		1.295	1.0947	0.7846		100	100	100		643-12-9
	2205			scyllo-inositol		0.92	1.03	0.9			0.5445	0.4193	0.8043	0.8015	0.4091	0.6359	0.7014	0.429		0.9949	1.1085	1.0765		100	100	100		488-59-5
	2211			inositol 1-phosphate (I1P)		1.25	1.05	1.19			0.0625	0.1114	0.6902	0.7585	0.127	0.4417	0.1532	0.1925		1.1351	0.9523	0.9094		100	100	100		573-35-3;106032-59-1
	2233		Phospholipid Metabolism	choline		1	0.95	1.06			0.8849	0.5384	0.1406	0.3742	0.144	0.4556	0.2251	0.2405		1.0047	0.9469	1.0001		100	100	100		67-48-1
	2234			choline phosphate		0.95	1.11	0.86			0.7393	0.4905	0.3194	0.5648	0.2235	0.5253	0.4169	0.3412		0.9469	1.1061	0.997		100	100	100		72556-74-2
	2235			cytidine 5'-diphosphocholine		0.84	0.88	0.96			0.104	0.1567	0.2117	0.4608	0.5993	0.7035	0.2234	0.2405		0.8935	0.9286	1.0577		100	100	100		33818-15-4
	2237			glycerophosphorylcholine (GPC)		0.87	0.94	0.93			0.2443	0.269	0.6384	0.7362	0.4526	0.6602	0.5022	0.3777		0.9283	1.0024	1.0686		100	100	100		28319-77-9
	2239			phosphoethanolamine		1.12	1.18	0.95			0.1168	0.1696	0.0186	0.085	0.5551	0.6917	0.0528	0.0923		1.0369	1.0925	0.9266		100	100	100		1071-23-4
	2240			cytidine-5'-diphosphoethanolamine		1.12	0.98	1.14			0.1919	0.2357	0.8399	0.8165	0.1392	0.4479	0.2897	0.2822		1.1107	0.9701	0.9879		100	100	100		72842-05-8
	2241			glycerophosphoethanolamine		1.46	1.39	1.05			9.1553e-06	9.3299e-05	1.2991e-05	0.0002	0.5238	0.6825	3.7257e-06	3.6461e-05		1.1564	1.1035	0.7943		100	100	100		33049-08-0
	2242			glycerophosphoserine*		1.25	1.35	0.93			0.0283	0.0649	0.0015	0.0135	0.4326	0.6503	0.0046	0.016		1.1039	1.1856	0.8803		100	100	100
	2243			glycerophosphoinositol*		1.34	1.18	1.14			0.0022	0.01	0.0378	0.1466	0.1803	0.49	0.0069	0.0222		1.2163	1.0665	0.9049		100	100	100		16824-65-0
	2244			trimethylamine N-oxide		0.89	0.85	1.05			0.3372	0.3221	0.1812	0.4209	0.8066	0.7856	0.3737	0.3183		1.0199	0.9744	1.1491		100	100	100		1184-78-7
	2263		Phosphatidylcholine (PC)	1-myristoyl-2-palmitoyl-GPC (14:0/16:0)		0.47	0.67	0.69			0	2.5e-14	9.0811e-10	3.8012e-08	1.0221e-07	3.9478e-05	2e-15	1.12e-13		0.6923	0.9993	1.4822		100	100	100		69525-80-0
	2267			1-myristoyl-2-arachidonoyl-GPC (14:0/20:4)*		0.99	0.86	1.15			0.9591	0.5555	0.0265	0.1114	0.0408	0.3253	0.0438	0.0822		1.0649	0.9249	1.0771		100	100	100
	2268			1-myristoyl-2-eicosapentaenoyl-GPC (14:0/20:5)*		0.48	0.58	0.81			3.4e-14	1.48e-12	2.7597e-11	1.7852e-09	0.0012	0.059	3.2e-14	1.39e-12		0.78	0.9576	1.6393		100	100	100
	2279			1,2-dipalmitoyl-GPC (16:0/16:0)		0.68	0.77	0.87			1.0037e-05	9.8105e-05	0.0003	0.0031	0.1449	0.4556	1.6972e-05	0.0001		0.8154	0.9336	1.2052		100	100	100		63-89-8
	2280			1-palmitoyl-2-palmitoleoyl-GPC (16:0/16:1)*		0.76	0.85	0.89			3.8509e-06	4.2894e-05	0.001	0.0101	0.0321	0.291	1.2904e-05	0.0001		0.8668	0.9695	1.1422		100	100	100
	2282			1-palmitoyl-2-stearoyl-GPC (16:0/18:0)		0.87	0.97	0.9			0.2081	0.2484	0.4402	0.6231	0.5632	0.6937	0.4365	0.3521		0.922	1.0241	1.06		100	100	100		59403-51-9
	2284			1-palmitoyl-2-oleoyl-GPC (16:0/18:1)		0.97	0.98	0.99			0.4361	0.3641	0.6245	0.7285	0.7314	0.7539	0.7263	0.4376		0.9918	1.0028	1.025		100	100	100		26853-31-6;26853-31-6
	2287			1-palmitoyl-2-linoleoyl-GPC (16:0/18:2)		1.56	1.41	1.1			5.04e-13	2.012e-11	1.6886e-11	1.3351e-09	0.0269	0.2682	1.64e-13	5.565e-12		1.1165	1.0134	0.7163		100	100	100		40811-94-7
	2298			1-palmitoyl-2-arachidonoyl-GPC (16:0/20:4n6)		0.97	0.83	1.17			0.6092	0.4498	0.0012	0.0112	0.0123	0.1864	0.0029	0.0117		1.0859	0.93	1.1214		100	100	100		35418-58-7
	2299			1-palmitoyl-2-eicosapentaenoyl-GPC (16:0/20:5)*		0.87	0.84	1.05			0.0015	0.0071	2.5331e-05	0.0004	0.3918	0.6213	6.7098e-05	0.0005		0.9789	0.9367	1.1207		100	100	100
	2304			1-palmitoyl-2-docosahexaenoyl-GPC (16:0/22:6)		0.7	0.76	0.93			1.8264e-11	5.4674e-10	6.6841e-10	2.9727e-08	0.0403	0.3253	8.043e-12	2.0836e-10		0.8798	0.9491	1.2545		100	100	100		59403-54-2
	2311			1-palmitoleoyl-2-linolenoyl-GPC (16:1/18:3)*		3.05	2.47	1.23			1.1296e-11	3.607e-10	7.3703e-11	4.3705e-09	0.1142	0.4265	2.191e-12	6.8922e-11		1.3089	1.0601	0.4288		100	100	93
	2313			1-palmitoleoyl-2-eicosapentaenoyl-GPC (16:1/20:5)*		0.67	0.7	0.95			2.0536e-09	3.9345e-08	3.0107e-09	1.1276e-07	0.3509	0.5995	2.9544e-10	5.4211e-09		0.8643	0.9057	1.2971		100	100	100
	2323			1-stearoyl-2-oleoyl-GPC (18:0/18:1)		1.33	1.17	1.14			2.736e-06	3.1201e-05	0.0021	0.0182	0.0141	0.191	1.1509e-05	0.0001		1.1517	1.0113	0.8632		100	100	100		56421-10-4
	2330			1-stearoyl-2-dihomo-linolenoyl-GPC (18:0/20:3n3 or 6)*		5.01	2.56	1.96			0	1e-15	3.505e-12	3.1176e-10	1.1468e-07	3.9478e-05	0	3e-15		2.0059	1.0258	0.4003		100	100	100
	2334			1-stearoyl-2-arachidonoyl-GPC (18:0/20:4)		0.9	0.81	1.11			0.1897	0.2341	0.0029	0.0221	0.1366	0.4479	0.011	0.031		1.0254	0.9238	1.1357		100	100	100		35418-59-8
	2336			phosphatidylcholine (18:0/20:5, 16:0/22:5n6)*		0.67	0.68	0.99			9.0679e-06	9.3299e-05	5.5071e-06	0.0001	0.692	0.7374	2.2529e-06	2.3623e-05		0.9113	0.922	1.3612		100	100	100
	2340			1-stearoyl-2-docosahexaenoyl-GPC (18:0/22:6)		0.7	0.76	0.92			4.5804e-06	4.9861e-05	6.9303e-05	0.001	0.1836	0.4918	5.5392e-06	5.303e-05		0.8752	0.9486	1.2438		100	100	100		59403-52-0
	2354			1-oleoyl-2-dihomo-linolenoyl-GPC (18:1/20:3)*		2.66	2.06	1.29			0	0	0	0	6.2301e-07	0.0001	0	0		1.3137	1.0213	0.4947		100	100	100
	2356			1-oleoyl-2-eicosapentaenoyl-GPC (18:1/20:5)*		0.77	0.85	0.91			0.0006	0.0035	0.0094	0.0526	0.2015	0.5064	0.0016	0.0073		0.8777	0.9688	1.1361		100	100	100
	2359			1-oleoyl-2-docosahexaenoyl-GPC (18:1/22:6)*		0.92	0.99	0.93			0.0514	0.1006	0.9392	0.8272	0.0594	0.3527	0.1001	0.1499		0.9446	1.0176	1.0233		100	100	100
	2360			1,2-dilinoleoyl-GPC (18:2/18:2)		3.54	2.84	1.25			0	0	0	0	0.0011	0.059	0	0		1.2646	1.0145	0.357		100	100	100		998-06-1
	2361			1-linoleoyl-2-linolenoyl-GPC (18:2/18:3)*		3.33	2.75	1.21			5.7e-13	2.0987e-11	2.27e-12	2.308e-10	0.1174	0.4276	7e-14	2.816e-12		1.275	1.0519	0.3829		100	100	100
	2365			1-linoleoyl-2-omega-arachidonoyl-GPC (18:2/20:4n3)*		1.67	1.36	1.23			2.4741e-09	4.5577e-08	4.107e-06	7.8986e-05	0.0051	0.1497	6.5631e-09	9.6342e-08		1.2066	0.9835	0.7234		100	100	93
	2371			1,2-dilinolenoyl-GPC (18:3/18:3)*		3.66	2.97	1.23			8.5949e-10	1.8712e-08	1.9132e-09	7.5632e-08	0.2774	0.5704	1.4159e-10	3.2819e-09		1.5099	1.2265	0.413		100	100	100
	2409		Phosphatidylethanolamine (PE)	1-palmitoyl-2-oleoyl-GPE (16:0/18:1)		1.05	1	1.05			0.4917	0.3945	0.9268	0.8272	0.5444	0.6882	0.7642	0.4523		1.0666	1.0136	1.015		100	100	100		26662-94-2
	2411			1-palmitoyl-2-linoleoyl-GPE (16:0/18:2)		1.59	1.43	1.12			2.2547e-05	0.0002	0.0003	0.0039	0.1992	0.5025	3.4169e-05	0.0003		1.2396	1.1116	0.7774		100	100	100
	2417			1-palmitoyl-2-arachidonoyl-GPE (16:0/20:4)*		0.91	0.72	1.27			0.8848	0.5384	0.0219	0.0961	0.0535	0.3389	0.0442	0.0822		1.1385	0.8968	1.2497		100	100	100
	2418			1-palmitoyl-2-eicosapentaenoyl-GPE (16:0/20:5)*		0.84	0.78	1.08			0.1106	0.1635	0.0076	0.0455	0.3791	0.6112	0.0252	0.0561		1.0175	0.9447	1.2125		100	100	100
	2419			1-palmitoyl-2-docosahexaenoyl-GPE (16:0/22:6)*		0.83	0.84	0.99			0.0176	0.0454	0.0097	0.0526	0.9649	0.8128	0.0149	0.0378		0.9572	0.9643	1.154		100	100	100
	2426			1-stearoyl-2-oleoyl-GPE (18:0/18:1)		1.19	1.01	1.18			0.083	0.1367	0.9081	0.8253	0.1019	0.4265	0.1675	0.202		1.161	0.9851	0.9776		100	100	100
	2435			1-stearoyl-2-dihomo-linolenoyl-GPE (18:0/20:3n3 or 6)*		6.55	3.02	2.16			0	1.7e-14	2.0132e-11	1.4326e-09	1.8796e-06	0.0003	0	4.4e-14		2.1396	0.9886	0.3269		100	100	100
	2439			1-stearoyl-2-arachidonoyl-GPE (18:0/20:4)		0.94	0.71	1.33			0.9359	0.5488	0.0071	0.044	0.0183	0.2224	0.0124	0.0336		1.2006	0.9061	1.2739		100	100	100
	2443			1-stearoyl-2-docosahexaenoyl-GPE (18:0/22:6)*		0.67	0.68	0.98			0.0003	0.0017	0.0002	0.0024	0.7454	0.7625	0.0001	0.0008		0.926	0.9483	1.3893		100	100	100
	2444			1,2-dioleoyl-GPE (18:1/18:1)		2.18	1.73	1.26			1.5589e-09	3.1111e-08	3.6124e-07	9.1805e-06	0.0199	0.2313	2.1182e-09	3.4548e-08		1.3528	1.0741	0.6218		100	100	100		4004-05-01
	2445			1-oleoyl-2-linoleoyl-GPE (18:1/18:2)*		3.82	2.97	1.29			7e-15	4.72e-13	2.55e-13	3.6239e-11	0.0127	0.1864	2e-15	1.14e-13		1.4922	1.1572	0.3902		100	100	100
	2448			1-oleoyl-2-arachidonoyl-GPE (18:1/20:4)*		1	0.86	1.17			0.6246	0.4546	0.3137	0.5595	0.1677	0.4848	0.3481	0.3082		1.1588	0.9945	1.1622		100	100	100
	2451			1-oleoyl-2-eicosapentaenoyl-GPE (18:1/20:5)*		1.08	1.04	1.03			0.1442	0.1951	0.3617	0.5859	0.5097	0.6825	0.3265	0.2989		1.0408	1.0064	0.9646		100	100	100
	2452			1-oleoyl-2-docosahexaenoyl-GPE (18:1/22:6)*		0.86	0.9	0.95			0.0206	0.0511	0.0808	0.2511	0.4211	0.6445	0.0503	0.089		0.9354	0.9871	1.0911		100	100	100
	2453			1,2-dilinoleoyl-GPE (18:2/18:2)*		4.83	3.53	1.37			0	4e-15	2e-15	4.53e-13	0.0029	0.1066	0	1e-15		1.5216	1.1109	0.3151		100	100	100
	2484		Glycosyl PE	1-palmitoyl-2-oleoyl-glycosyl-GPE (16:0/18:1)**		1.3	1.23	1.06			0.119	0.1723	0.2179	0.4698	0.6378	0.7084	0.2464	0.2535		0.9558	0.9027	0.7354		90	87	73
	2486			1-palmitoyl-2-arachidonoyl-glycosyl-GPE (16:0/20:4)**		1.13	0.83	1.36			0.2885	0.2934	0.3305	0.5717	0.0577	0.3468	0.16	0.1974		1.2289	0.906	1.0905		100	93	100
	2487			1-palmitoyl-2-docosahexaenoyl-glycosyl-GPE (16:0/22:6)**		0.46	0.6	0.77			0.0001	0.0009	0.0009	0.0094	0.2893	0.5784	0.0002	0.0012		0.7069	0.9148	1.5249		100	100	100
	2492			1-stearoyl-2-arachidonoyl-glycosyl-GPE (18:0/20:4)**		1.18	0.81	1.46			0.3549	0.3295	0.1562	0.3901	0.0318	0.291	0.0866	0.1362		1.2619	0.8669	1.0657		100	100	100
	2493			1-stearoyl-2-docosahexaenoyl-glycosyl-GPE (18:0/22:6)**		0.89	0.86	1.04			0.5318	0.4161	0.1902	0.4309	0.5772	0.7008	0.4187	0.3421		0.9848	0.9492	1.1045		100	100	100
	2517		Phosphatidylglycerol (PG)	1-palmitoyl-2-palmitoleoyl-GPG (16:0/16:1)*		1.06	0.93	1.14			0.7054	0.4792	0.8795	0.8253	0.6078	0.704	0.8717	0.489		1.007	0.8866	0.9534		90	80	87
	2520			1-palmitoyl-2-oleoyl-GPG (16:0/18:1)		1.05	0.85	1.23			0.3655	0.3334	0.0548	0.1913	0.0107	0.1864	0.0268	0.0584		1.1155	0.905	1.0593		100	100	100
	2540		Phosphatidylinositol (PI)	1-palmitoyl-2-arachidonoyl-GPI (16:0/20:4)*		0.77	0.86	0.89			0.0083	0.0266	0.1211	0.3333	0.1794	0.49	0.0277	0.0597		0.8891	0.9995	1.1556		100	100	100
	2557			1-stearoyl-2-arachidonoyl-GPI (18:0/20:4)		0.85	0.85	1			0.013	0.0355	0.016	0.0759	0.7261	0.7539	0.017	0.0418		0.9808	0.9843	1.154		100	100	100		383907-33-3
	2601		Lysophospholipid	1-palmitoyl-GPC (16:0)		1.06	0.96	1.1			0.6014	0.4466	0.5799	0.709	0.3114	0.5841	0.5913	0.3963		1.0281	0.9383	0.9741		100	100	100		17364-16-8
	2602			2-palmitoyl-GPC (16:0)*		1.62	1.03	1.57			0.107	0.1587	0.9682	0.8342	0.1146	0.4265	0.2022	0.2283		1.654	1.0538	1.0212		100	100	100
	2603			1-palmitoleoyl-GPC (16:1)*		0.71	0.72	0.99			0.0004	0.0023	9.5075e-05	0.0013	0.9957	0.8143	9.7301e-05	0.0007		0.9354	0.9455	1.3173		100	100	100
	2604			2-palmitoleoyl-GPC (16:1)*		0.65	0.73	0.88			0.0014	0.0067	0.0105	0.0562	0.2988	0.5784	0.003	0.0123		0.8607	0.977	1.3305		90	100	100
	2612			1-stearoyl-GPC (18:0)		1.41	1.31	1.08			0.0515	0.1006	0.0918	0.2745	0.6454	0.7098	0.0997	0.1498		1.2378	1.1472	0.8781		100	100	100		19420-57-6
	2614			1-oleoyl-GPC (18:1)		1.42	1.38	1.03			0.001	0.005	0.0022	0.0182	0.5293	0.6825	0.0011	0.0055		1.1835	1.1543	0.8353		100	100	100		19420-56-5
	2617			1-linoleoyl-GPC (18:2)		2.09	1.8	1.16			4.3358e-08	6.4897e-07	1.0636e-06	2.311e-05	0.1082	0.4265	3.4777e-08	4.641e-07		1.359	1.1704	0.6507		100	100	100
	2619			1-linolenoyl-GPC (18:3)*		2.01	1.91	1.05			1.1326e-06	1.3562e-05	1.0564e-06	2.311e-05	0.5565	0.6917	2.6765e-07	3.3676e-06		1.4421	1.3704	0.7164		100	100	100
	2631			1-dihomo-linolenoyl-GPC (20:3n3 or 6)*		3.3	1.98	1.67			2.1e-14	9.86e-13	8.7283e-09	2.9576e-07	3.1705e-06	0.0004	8.7e-14	3.196e-12		1.98	1.1891	0.6005		100	100	100
	2632			2-dihomo-linolenoyl-GPC (20:3n3 or 6)*		4.62	2.85	1.62			5.2169e-07	6.7533e-06	3.9195e-05	0.0006	0.0674	0.3789	9.0333e-07	9.9452e-06		2.5109	1.5492	0.5434		100	100	100
	2635			1-omega-arachidonoyl-GPC (20:4n3)*		1.42	1.21	1.17			0.0009	0.005	0.0456	0.1668	0.0894	0.4145	0.0036	0.0134		1.2613	1.0756	0.8894		100	100	100
	2636			1-arachidonoyl-GPC (20:4n6)*		0.81	0.72	1.13			0.0758	0.1287	0.0008	0.0088	0.1601	0.4806	0.0034	0.013		1.0232	0.9078	1.2692		100	100	100
	2637			1-eicosapentaenoyl-GPC (20:5)*		0.7	0.76	0.93			0.012	0.0333	0.0107	0.0562	0.8113	0.7857	0.0128	0.0343		0.9072	0.9746	1.2904		100	100	100
	2650			1-lignoceroyl-GPC (24:0)		1.81	1.77	1.02			0.0067	0.0239	0.0026	0.0207	0.9899	0.8128	0.0039	0.0144		1.4234	1.3901	0.7845		100	100	100		325171-59-3
	2663			1-palmitoyl-GPE (16:0)		0.88	0.87	1.01			0.2261	0.2609	0.1213	0.3333	0.8524	0.7913	0.2528	0.2577		0.9708	0.9572	1.0983		100	100	100		53862-35-4
	2670			1-stearoyl-GPE (18:0)		1.18	1.17	1.01			0.1977	0.2397	0.1761	0.415	0.9381	0.8073	0.2975	0.2836		1.0995	1.086	0.9312		100	100	100		69747-55-3
	2671			2-stearoyl-GPE (18:0)*		1.28	0.98	1.31			0.7605	0.4998	0.9995	0.8427	0.7609	0.7656	0.9429	0.5112		1.4481	1.1031	1.1309		90	100	100
	2672			1-oleoyl-GPE (18:1)		1.19	1.17	1.02			0.0549	0.1032	0.0913	0.2741	0.6683	0.7201	0.1034	0.1528		1.0794	1.0553	0.9048		100	100	100		89576-29-4
	2674			1-linoleoyl-GPE (18:2)*		1.43	1.26	1.13			0.0009	0.0048	0.0148	0.0727	0.1923	0.4978	0.0025	0.0109		1.221	1.078	0.8552		100	100	100
	2683			2-dihomo-linolenoyl-GPE (20:3n3 or 6)*		4.2	2.34	1.79			2.0845e-07	2.9364e-06	0.0002	0.0026	0.011	0.1864	7.3376e-07	8.2855e-06		2.66	1.4828	0.6327		100	100	100
	2684			1-dihomo-linolenoyl-GPE (20:3n3 or 6)*		2.36	1.67	1.41			7.539e-11	1.9005e-09	1.0717e-06	2.311e-05	0.0005	0.0472	2.5875e-10	4.9543e-09		1.5568	1.1032	0.661		100	100	100
	2686			1-omega-arachidonoyl-GPE (20:4n3)*		1.24	1.06	1.17			0.2893	0.2935	0.8898	0.8253	0.3481	0.5977	0.5275	0.3818		1.2342	1.0545	0.9986		100	100	100
	2687			1-arachidonoyl-GPE (20:4n6)*		1.07	0.86	1.25			0.3886	0.3451	0.083	0.2557	0.0184	0.2224	0.0468	0.0852		1.121	0.8991	1.0464		100	100	100
	2689			1-eicosapentaenoyl-GPE (20:5)*		1.27	1.1	1.16			0.0147	0.0392	0.2687	0.5211	0.1282	0.4435	0.0489	0.0868		1.2209	1.057	0.9642		100	100	100
	2702			1-palmitoyl-GPS (16:0)*		0.96	1.04	0.92			0.7821	0.5049	0.6066	0.7254	0.462	0.6639	0.744	0.4446		1.051	1.143	1.1003		100	100	100
	2703			1-stearoyl-GPS (18:0)*		1.63	2.06	0.79			0.1476	0.198	0.0229	0.1	0.5233	0.6825	0.0661	0.109		1.4426	1.83	0.8874		100	100	100
	2704			1-oleoyl-GPS (18:1)		1.2	1.38	0.86			0.4185	0.3554	0.0621	0.2064	0.3724	0.6062	0.1711	0.2048		1.1031	1.2773	0.9229		100	100	93		326589-90-6
	2709			1-palmitoyl-GPG (16:0)*		1.08	0.65	1.66			0.6551	0.4634	0.0184	0.0848	0.0873	0.4116	0.0476	0.0855		1.331	0.8029	1.2367		100	100	100
	2718			1-palmitoyl-GPI (16:0)		1.27	0.9	1.41			0.555	0.424	0.5819	0.709	0.2817	0.575	0.5543	0.3885		1.267	0.9005	1.0012		100	100	100
	2722			1-stearoyl-GPI (18:0)		1.42	1.05	1.35			0.1796	0.2252	0.8723	0.8251	0.2291	0.5314	0.3561	0.3123		1.2315	0.9106	0.8654		100	100	100		796963-93-4
	2724			1-oleoyl-GPI (18:1)		2.01	1.26	1.59			0.0053	0.0195	0.1828	0.4209	0.0882	0.4132	0.0193	0.0456		1.5568	0.9778	0.7754		100	100	100
	2726			1-linoleoyl-GPI (18:2)*		2.56	1.6	1.6			1.3004e-05	0.0001	0.0047	0.0332	0.0252	0.2551	5.3077e-05	0.0004		1.7247	1.0786	0.6729		100	100	80
	2732			1-arachidonoyl-GPI (20:4)*		1	0.81	1.24			0.6706	0.4665	0.106	0.3041	0.2991	0.5784	0.2514	0.2571		1.1155	0.9019	1.1185		100	100	100
	2800		Plasmalogen	1-(1-enyl-palmitoyl)-2-eicosapentaenoyl-GPE (P-16:0/20:5)*		0.99	0.79	1.26			0.9206	0.5488	0.0506	0.1784	0.0643	0.3687	0.0825	0.1303		0.9715	0.7727	0.9836		80	47	80
	2835		Lysoplasmalogen	1-(1-enyl-palmitoyl)-GPE (P-16:0)*		1.17	0.76	1.54			0.8251	0.5172	0.2899	0.5411	0.4653	0.6647	0.5446	0.3859		1.3313	0.8657	1.1403		90	87	87
	2842		Glycerolipid Metabolism	glycerol		1.03	0.87	1.18			0.8136	0.5148	0.3616	0.5859	0.2944	0.5784	0.5073	0.3793		1.1366	0.9616	1.1032		100	100	100		56-81-5
	2843			glycerol 3-phosphate		1.14	0.98	1.16			0.0094	0.0287	0.7438	0.7815	0.0044	0.1424	0.0097	0.0282		1.1366	0.9757	0.9938		100	100	100		29849-82-9
	2848			glycerophosphoglycerol		1.16	1.18	0.99			0.2416	0.2683	0.1754	0.415	0.9638	0.8128	0.3249	0.2987		1.0879	1.103	0.9382		100	100	100
	2849		Monoacylglycerol	1-myristoylglycerol (14:0)		1.1	0.83	1.31			0.4276	0.3599	0.3015	0.5487	0.8932	0.7977	0.5442	0.3859		1.5176	1.156	1.3856		100	100	100		75685-84-6
	2851			1-pentadecanoylglycerol (15:0)		0.73	0.8	0.91			0.2541	0.2766	0.2568	0.5077	0.8986	0.798	0.4067	0.3354		1.0347	1.1363	1.4168		100	100	100		104140-07-0
	2852			1-palmitoylglycerol (16:0)		1.07	0.81	1.33			0.4938	0.3955	0.3013	0.5487	0.8066	0.7856	0.5647	0.3916		1.3468	1.0151	1.2593		100	100	100		542-44-9
	2853			1-palmitoleoylglycerol (16:1)*		1.29	0.67	1.91			0.3402	0.3226	0.1199	0.3333	0.65	0.7111	0.2827	0.2779		2.0475	1.0714	1.5919		100	100	100
	2854			1-margaroylglycerol (17:0)		1.34	1.06	1.27			0.8956	0.5409	0.9048	0.8253	0.9807	0.8128	0.989	0.5188		1.5824	1.2471	1.1786		100	100	100		68002-72-2
	2856			1-oleoylglycerol (18:1)		1.78	1.29	1.38			0.3231	0.312	0.6997	0.7598	0.5173	0.6825	0.6084	0.3981		1.5072	1.0954	0.849		100	100	100		111-03-5
	2857			1-linoleoylglycerol (18:2)		2.48	1.62	1.53			0.1317	0.1848	0.4576	0.6299	0.3899	0.62	0.3155	0.2938		2.0342	1.3328	0.8202		100	100	100		2277-28-3
	2858			1-linolenoylglycerol (18:3)		2.96	1.95	1.51			0.0987	0.1522	0.242	0.4935	0.5323	0.6825	0.2255	0.2405		2.5639	1.6929	0.8668		100	100	100		124151-74-2
	2861			2-dihomo-linoleoylglycerol (20:2)*		1.18	1.03	1.14			0.9096	0.546	0.9795	0.8367	0.8914	0.7977	0.9898	0.5188		1.1247	0.9874	0.9563		100	100	100
	2862			1-dihomo-linolenylglycerol (20:3)		3.49	1.65	2.12			0.0095	0.0287	0.2377	0.4916	0.1048	0.4265	0.033	0.0679		2.5756	1.2169	0.7378		100	100	100
	2863			1-arachidonylglycerol (20:4)		1.11	0.68	1.63			0.356	0.3298	0.125	0.3422	0.6418	0.7084	0.294	0.2832		1.7388	1.0685	1.5619		100	100	100		35474-99-8
	2864			1-eicosapentaenoylglycerol (20:5)*		0.81	0.79	1.02			0.2085	0.2484	0.182	0.4209	0.9497	0.8113	0.3106	0.2898		1.148	1.1232	1.4254		100	100	100
	2867			1-docosahexaenoylglycerol (22:6)		0.56	0.51	1.09			0.007	0.0247	0.004	0.0285	0.915	0.8016	0.0052	0.0178		1.0029	0.9234	1.7954		100	100	100
	2868			2-myristoylglycerol (14:0)		0.59	0.63	0.94			0.0162	0.0419	0.0463	0.1673	0.5032	0.6782	0.0337	0.068		0.9362	0.9971	1.5754		100	100	100		27214-38-6
	2869			2-palmitoylglycerol (16:0)		0.6	0.52	1.15			0.0077	0.0251	0.0075	0.0454	0.7724	0.7675	0.008	0.025		1.0549	0.9136	1.7677		100	100	100		23470-00-0
	2870			2-palmitoleoylglycerol (16:1)*		0.71	0.48	1.49			0.0149	0.0396	0.0065	0.0418	0.9807	0.8128	0.0106	0.0302		1.3412	0.902	1.8923		100	100	100
	2872			2-oleoylglycerol (18:1)		1.47	1.09	1.36			0.54	0.4184	0.9958	0.8421	0.5431	0.6882	0.79	0.46		1.3723	1.0121	0.9315		100	100	100		3443-84-3
	2873			2-linoleoylglycerol (18:2)		1.65	1.22	1.35			0.2823	0.2901	0.6797	0.7519	0.4767	0.6685	0.5549	0.3885		1.3834	1.028	0.8395		100	100	100		3443-82-1
	2875			2-eicosapentaenoylglycerol (20:5)*		0.52	0.54	0.95			0.0033	0.0139	0.0038	0.0277	0.7102	0.7454	0.0033	0.0128		0.8328	0.8749	1.6129		100	100	100
	2876			2-docosahexaenoylglycerol (22:6)*		0.37	0.42	0.88			0.0003	0.0018	0.0005	0.0062	0.5303	0.6825	0.0002	0.0015		0.8238	0.9333	2.2043		100	100	100
	2878			1-heptadecenoylglycerol (17:1)*		1.27	0.78	1.63			0.4604	0.3776	0.2457	0.4957	0.759	0.7656	0.4908	0.3756		1.8106	1.1116	1.4248		100	100	100
	2879			2-heptadecenoylglycerol (17:1)*		0.54	0.52	1.04			0.0102	0.0296	0.0077	0.0457	0.8528	0.7913	0.0096	0.0282		0.902	0.8658	1.6569		100	100	100
	2885			1-dihomo-linoleoylglycerol (20:2)		2.01	1.26	1.59			0.3361	0.322	0.701	0.7598	0.5336	0.6829	0.6248	0.4046		1.9127	1.2018	0.9523		100	100	100
	2889		Diacylglycerol	diacylglycerol (14:0/18:1, 16:0/16:1) [2]*		0.87	0.91	0.96			0.7237	0.4854	0.8544	0.8183	0.8495	0.7913	0.9382	0.5112		0.9895	1.0339	1.1325		100	87	87
	2890			diacylglycerol (16:1/18:2 [2], 16:0/18:3 [1])*		1.26	1.07	1.18			0.2749	0.2856	0.8448	0.8183	0.3574	0.6036	0.5179	0.3807		1.1359	0.9596	0.8982		100	100	100
	2899			myristoyl-linoleoyl-glycerol (14:0/18:2) [1]*		1.29	1.11	1.17			0.3546	0.3295	0.8171	0.8064	0.4705	0.6679	0.6342	0.4062		0.8791	0.7522	0.6798		80	67	60
	2900			myristoyl-linoleoyl-glycerol (14:0/18:2) [2]*		0.84	0.83	1.01			0.6808	0.4712	0.2999	0.5487	0.6022	0.7035	0.579	0.3929		0.9291	0.9159	1.11		100	100	100
	2906			palmitoyl-oleoyl-glycerol (16:0/18:1) [2]*		1.25	1.01	1.24			0.214	0.2531	0.9147	0.8253	0.1818	0.49	0.3492	0.3082		1.1392	0.9174	0.9122		100	93	100
	2908			palmitoyl-linoleoyl-glycerol (16:0/18:2) [2]*		1.88	1.39	1.35			0.0033	0.0137	0.2394	0.4935	0.0448	0.3253	0.0122	0.0332		1.3039	0.9652	0.694		100	87	87
	2909			palmitoyl-linolenoyl-glycerol (16:0/18:3) [2]*		1.8	1.44	1.25			0.0602	0.1088	0.3297	0.5717	0.2983	0.5784	0.1657	0.2016		1.3412	1.073	0.7446		100	100	100
	2911			palmitoleoyl-oleoyl-glycerol (16:1/18:1) [2]*		0.74	0.74	1			0.1603	0.2104	0.0766	0.2394	0.8451	0.7913	0.1641	0.2009		1.0604	1.0636	1.4371		100	100	100
	2912			palmitoleoyl-linoleoyl-glycerol (16:1/18:2) [1]*		1.53	1.03	1.49			0.4269	0.3599	0.6251	0.7285	0.2213	0.5253	0.4674	0.3676		1.6504	1.1095	1.0763		100	87	100
	2915			palmitoyl-arachidonoyl-glycerol (16:0/20:4) [2]*		0.69	0.61	1.13			0.0077	0.0251	5.5062e-05	0.0008	0.216	0.5164	0.0002	0.0013		0.8374	0.7401	1.2211		90	60	100
	2918			palmitoyl-docosahexaenoyl-glycerol (16:0/22:6) [2]*		0.76	0.76	1			0.0375	0.0802	0.0437	0.1622	0.7735	0.7675	0.0561	0.0965		1.0715	1.0683	1.4019		100	100	100
	2922			stearoyl-linolenoyl-glycerol (18:0/18:3) [2]*		1.98	1.43	1.38			0.0005	0.0028	0.056	0.1924	0.0457	0.3253	0.002	0.0093		1.4126	1.0239	0.7139		100	100	100
	2924			oleoyl-oleoyl-glycerol (18:1/18:1) [1]*		2.36	1.72	1.37			0.0037	0.015	0.056	0.1924	0.1915	0.4978	0.0119	0.0327		1.7634	1.2854	0.7478		100	100	100
	2925			oleoyl-oleoyl-glycerol (18:1/18:1) [2]*		1.64	1.35	1.21			0.0003	0.002	0.0109	0.0565	0.1219	0.4327	0.001	0.0049		1.289	1.0637	0.7862		100	100	100
	2927			oleoyl-linoleoyl-glycerol (18:1/18:2) [1]		2.5	1.87	1.33			0.0018	0.0083	0.0207	0.0927	0.2343	0.5314	0.0048	0.0167		1.7186	1.2875	0.6871		100	100	100		106292-55-1
	2928			oleoyl-linoleoyl-glycerol (18:1/18:2) [2]		1.76	1.52	1.16			0.0003	0.002	0.0034	0.0255	0.2443	0.5392	0.0006	0.0033		1.2595	1.0903	0.7154		100	100	100		104346-53-4
	2930			oleoyl-linolenoyl-glycerol (18:1/18:3) [2]*		1.91	1.74	1.09			0.0004	0.0024	0.0016	0.0146	0.3985	0.6252	0.0005	0.0028		1.2265	1.122	0.6436		100	100	100
	2932			linoleoyl-linoleoyl-glycerol (18:2/18:2) [1]*		3.14	2.12	1.48			0.0002	0.0013	0.0065	0.0418	0.1208	0.4327	0.0005	0.0028		1.892	1.2742	0.6016		100	100	100
	2933			linoleoyl-linoleoyl-glycerol (18:2/18:2) [2]*		2.59	2.18	1.19			0.0005	0.0028	0.0023	0.0191	0.3658	0.6036	0.0007	0.0037		1.6199	1.365	0.6257		100	100	100
	2934			linoleoyl-linolenoyl-glycerol (18:2/18:3) [1]*		3.08	2.41	1.28			0.001	0.0052	0.0095	0.0526	0.2708	0.5684	0.0023	0.0105		1.9987	1.562	0.6479		100	100	100
	2935			linoleoyl-linolenoyl-glycerol (18:2/18:3) [2]*		2.14	1.99	1.08			0.001	0.005	0.0035	0.0258	0.4295	0.6471	0.0014	0.0067		1.3109	1.2158	0.6117		100	100	100
	2936			linolenoyl-linolenoyl-glycerol (18:3/18:3) [1]*		3.63	3.27	1.11			0.0043	0.0168	0.0115	0.0593	0.5132	0.6825	0.0071	0.0226		2.1569	1.944	0.5939		90	93	73
	2938			stearoyl-arachidonoyl-glycerol (18:0/20:4) [1]*		0.65	0.58	1.11			0.0974	0.1514	0.0425	0.1601	0.8594	0.7913	0.0902	0.1399		0.7092	0.6386	1.0962		90	67	87
	2939			stearoyl-arachidonoyl-glycerol (18:0/20:4) [2]*		0.48	0.65	0.74			0.0003	0.0018	0.0107	0.0562	0.1119	0.4265	0.0008	0.0044		0.7218	0.9789	1.4994		100	100	100
	2941			oleoyl-arachidonoyl-glycerol (18:1/20:4) [2]*		0.71	0.66	1.08			0.0052	0.0193	0.0001	0.0017	0.4004	0.6265	0.0004	0.0022		0.932	0.8608	1.3094		100	100	100
	2943			linoleoyl-arachidonoyl-glycerol (18:2/20:4) [2]*		0.82	0.86	0.95			0.4865	0.3918	0.5238	0.6808	0.8994	0.798	0.7319	0.4403		1.0154	1.0716	1.2429		100	100	100
	2945			stearoyl-docosahexaenoyl-glycerol (18:0/22:6) [2]*		0.59	0.58	1.02			0.0057	0.021	0.0026	0.0204	0.9672	0.8128	0.0035	0.0134		0.9927	0.9705	1.6697		100	100	100
	2946			linoleoyl-docosahexaenoyl-glycerol (18:2/22:6) [1]*		0.64	0.61	1.05			0.0029	0.0124	0.0002	0.0024	0.6059	0.7035	0.0004	0.0023		0.9179	0.8716	1.4325		100	100	100
	2947			linoleoyl-docosahexaenoyl-glycerol (18:2/22:6) [2]*		0.29	0.39	0.77			1.3e-14	7.84e-13	5.67e-13	6.7277e-11	0.0124	0.1864	4e-15	1.87e-13		0.726	0.9482	2.4616		100	100	100
	2969		Galactosyl Glycerolipids	galactosylglycerol		0.7	0.78	0.91			0.3886	0.3451	0.3891	0.5992	0.9265	0.8031	0.5956	0.3963		0.9798	1.0818	1.39		100	100	100		16232-91-0
	3000		Sphingolipid Synthesis	3-ketosphinganine		1.52	1.78	0.86			0.0537	0.1016	0.0014	0.0134	0.2831	0.575	0.0053	0.018		1.1234	1.3111	0.7385		90	100	100		18944-28-0
	3001			sphinganine		1.7	1.42	1.2			0.0197	0.0499	0.0755	0.2377	0.4277	0.6471	0.0475	0.0855		1.4204	1.1854	0.8359		100	100	100		3102-56-5
	3003			sphingadienine		1.57	1.38	1.14			0.1161	0.1696	0.1489	0.384	0.7729	0.7675	0.2058	0.2306		1.4936	1.3154	0.9515		100	100	100		25696-03-1
	3004			phytosphingosine		2.06	1.63	1.26			0.0014	0.0068	0.009	0.0511	0.3285	0.5952	0.0029	0.0117		1.6734	1.3291	0.8138		100	100	100		554-62-1
	3005			dehydrophytosphingosine*		1.58	1.3	1.22			0.0518	0.1006	0.1541	0.3862	0.4829	0.669	0.1236	0.1675		1.5317	1.2548	0.9686		100	100	100
	3008			1-deoxysphinganine (m18:0)		1.9	1.41	1.35			0.0013	0.0063	0.0459	0.1668	0.1083	0.4265	0.0045	0.016		1.5911	1.1827	0.8373		100	100	100		196497-48-0
	3020		Ceramides	N-myristoyl-sphingosine (d18:1/14:0)*		0.9	0.91	0.99			0.1469	0.198	0.1864	0.4247	0.783	0.7746	0.2619	0.2632		1.0211	1.0293	1.137		100	100	100
	3022			N-palmitoyl-sphingosine (d18:1/16:0)		0.88	0.83	1.07			0.2483	0.2715	0.153	0.3862	0.8957	0.7977	0.3029	0.2838		1.0565	0.9901	1.1961		100	100	100		24696-26-2
	3026			N-stearoyl-sphingosine (d18:1/18:0)*		2.16	1.84	1.17			0.0039	0.0155	0.0086	0.05	0.5524	0.6917	0.0057	0.0191		1.7139	1.4608	0.7951		100	100	100		104404-17-3
	3027			N-oleoyl-sphingosine (d18:1/18:1)*		2.01	1.96	1.03			0.0051	0.0193	0.0121	0.0609	0.5414	0.6882	0.0081	0.0251		1.451	1.4144	0.7221		100	100	100		5966-28-9
	3030			N-tetracosadienoyl-sphingosine (d18:1/24:2)*		1.01	1.11	0.91			0.958	0.5555	0.4254	0.6177	0.5083	0.6824	0.6838	0.4236		1.018	1.1198	1.0045		100	100	100
	3032			N-palmitoyl-sphingadienine (d18:2/16:0)*		1.04	0.98	1.06			0.934	0.5488	0.516	0.6805	0.6179	0.7063	0.7859	0.4584		1.1356	1.07	1.0963		100	100	100
	3049			ceramide (d18:1/17:0, d17:1/18:0)*		0.88	1.03	0.86			0.2987	0.2968	0.7313	0.7755	0.1809	0.49	0.3873	0.3255		0.9803	1.139	1.1095		100	100	100
	3052			ceramide (d16:1/24:1, d18:1/22:1)*		0.71	0.77	0.92			0.0093	0.0287	0.0253	0.1077	0.5129	0.6825	0.0174	0.0422		0.905	0.9845	1.2784		100	100	100
	3058		Hexosylceramides (HCER)	glycosyl-N-palmitoyl-sphingosine (d18:1/16:0)		0.9	0.82	1.11			0.7822	0.5049	0.3623	0.5859	0.5879	0.7035	0.6494	0.4119		1.0738	0.9714	1.1866		100	100	100
	3059			glycosyl-N-stearoyl-sphingosine (d18:1/18:0)		2.08	1.64	1.27			0.0002	0.0013	0.001	0.0101	0.3421	0.5959	0.0003	0.0016		1.5101	1.1935	0.7266		100	100	100
	3062			glycosyl-N-erucoyl-sphingosine (d18:1/22:1)*		0.62	0.63	0.99			0.011	0.0314	0.0067	0.0423	0.9142	0.8016	0.0092	0.0274		0.9285	0.9366	1.4963		100	100	100
	3064			glycosyl-N-nervonoyl-sphingosine (d18:1/24:1)*		0.74	0.71	1.04			0.7528	0.4982	0.573	0.7042	0.8492	0.7913	0.8492	0.4816		1.04	0.9956	1.4115		100	100	93
	3065			glycosyl-N-(2-hydroxynervonoyl)-sphingosine (d18:1/24:1(2OH))*		0.91	0.84	1.08			0.5894	0.4404	0.139	0.372	0.4243	0.6464	0.3265	0.2989		1.0486	0.9683	1.1561		100	100	100
	3066			glycosyl-N-tetracosadienoyl-sphingosine (d18:1/24:2)*		0.85	0.84	1.02			0.6855	0.4726	0.7637	0.7876	0.8915	0.7977	0.912	0.5039		1.0439	1.027	1.222		100	100	100
	3082			glycosyl ceramide (d18:1/23:1, d17:1/24:1)*		0.58	0.63	0.93			0.0871	0.1404	0.1686	0.408	0.6189	0.7063	0.1822	0.2139		0.9004	0.968	1.5475		100	100	100
	3096		Glycosphingolipid Sulfates	3-sulfo-nervonoyl-galactosylceramide (d18:1/24:1)		1.22	1.02	1.19			0.2338	0.2641	0.8153	0.8058	0.3238	0.5898	0.4608	0.364		1.2259	1.0264	1.0035		80	80	80
	3099		Dihydrosphingomyelins	myristoyl dihydrosphingomyelin (d18:0/14:0)*		0.56	0.68	0.82			1.5649e-06	1.8282e-05	9.358e-05	0.0013	0.0819	0.4054	2.8696e-06	2.9389e-05		0.7846	0.9525	1.397		100	100	100
	3100			palmitoyl dihydrosphingomyelin (d18:0/16:0)*		0.8	0.74	1.09			0.7192	0.4842	0.3482	0.5776	0.6287	0.7063	0.6387	0.4069		1.0242	0.9414	1.2754		100	100	100
	3104		Sphingomyelins	palmitoyl sphingomyelin (d18:1/16:0)		0.82	0.81	1.01			0.1249	0.1769	0.0703	0.2262	0.9234	0.8031	0.1398	0.1821		1.0194	1.0051	1.246		100	100	100		6254-89-3
	3106			stearoyl sphingomyelin (d18:1/18:0)		0.92	1.04	0.89			0.2982	0.2968	0.489	0.6577	0.1013	0.4265	0.2562	0.2593		0.9936	1.1189	1.0752		100	100	100		85187-10-6;85187-10-6
	3107			behenoyl sphingomyelin (d18:1/22:0)*		1.74	1.42	1.23			1.9075e-07	2.7686e-06	4.3462e-05	0.0007	0.0313	0.291	4.3243e-07	5.0423e-06		1.3433	1.0958	0.7725		100	100	100
	3108			tricosanoyl sphingomyelin (d18:1/23:0)*		1.26	1.1	1.14			0.025	0.059	0.2736	0.5261	0.1877	0.4975	0.0782	0.1252		1.1678	1.0222	0.9293		100	100	100
	3109			lignoceroyl sphingomyelin (d18:1/24:0)		1.43	1.24	1.15			0.0001	0.0009	0.0049	0.0342	0.1165	0.4265	0.0004	0.0021		1.2124	1.0508	0.8461		100	100	100		60037-60-7
	3111			sphingomyelin (d18:2/23:1)*		0.69	0.82	0.84			5.5646e-05	0.0005	0.0119	0.0605	0.0352	0.31	0.0002	0.0015		0.7972	0.9442	1.1524		100	100	100
	3113			sphingomyelin (d17:1/14:0, d16:1/15:0)*		0.79	0.99	0.8			0.0467	0.0943	0.9106	0.8253	0.0579	0.3468	0.0937	0.1448		0.8454	1.0535	1.0688		70	93	80
	3114			sphingomyelin (d18:1/14:0, d16:1/16:0)*		0.92	0.98	0.94			0.1323	0.1848	0.7246	0.7715	0.2296	0.5314	0.2972	0.2836		0.9663	1.0277	1.0467		100	100	100
	3116			sphingomyelin (d17:1/16:0, d18:1/15:0, d16:1/17:0)*		0.51	0.81	0.63			8.5009e-06	9.048e-05	0.0624	0.2064	0.0014	0.066	4.1328e-05	0.0003		0.6184	0.975	1.206		60	87	100		121999-58-4
	3119			sphingomyelin (d18:1/17:0, d17:1/18:0, d19:1/16:0)		0.71	0.86	0.82			0.0132	0.0355	0.3001	0.5487	0.1047	0.4265	0.0442	0.0822		0.8253	1.0004	1.1631		100	100	100		121999-64-2
	3122			sphingomyelin (d18:1/20:0, d16:1/22:0)*		2.42	2.01	1.2			5.8771e-07	7.4077e-06	5.7876e-06	0.0001	0.2044	0.5076	4.351e-07	5.0423e-06		1.3014	1.0827	0.5374		100	93	80
	3125			sphingomyelin (d18:1/21:0, d17:1/22:0, d16:1/23:0)*		1.37	1.37	1			0.0092	0.0287	0.002	0.0176	0.822	0.7904	0.0037	0.014		1.1227	1.1212	0.8174		100	100	100
	3126			sphingomyelin (d18:2/21:0, d16:2/23:0)*		0.43	0.61	0.7			1.4035e-09	2.9226e-08	1.7663e-05	0.0003	0.001	0.059	5.7466e-09	8.7265e-08		0.6139	0.8794	1.4344		90	100	100
	3127			sphingomyelin (d18:1/22:1, d18:2/22:0, d16:1/24:1)*		0.69	0.71	0.97			3.9104e-07	5.3513e-06	2.5357e-07	6.6828e-06	0.6027	0.7035	6.4985e-08	8.4172e-07		0.8852	0.9096	1.277		100	100	100
	3128			sphingomyelin (d18:1/22:2, d18:2/22:1, d16:1/24:2)*		0.8	0.91	0.88			0.0552	0.1032	0.335	0.5717	0.2756	0.5704	0.1544	0.1926		0.847	0.9608	1.0529		100	93	100
	3129			sphingomyelin (d18:2/23:0, d18:1/23:1, d17:1/24:1)*		0.75	0.78	0.96			7.2081e-05	0.0006	0.0002	0.0025	0.4457	0.6554	5.8589e-05	0.0004		0.8929	0.9257	1.1832		100	100	100
	3130			sphingomyelin (d18:1/24:1, d18:2/24:0)*		0.93	0.87	1.06			0.1808	0.2256	0.017	0.0794	0.3885	0.62	0.0539	0.0934		0.9752	0.9182	1.0497		100	100	100		94359-13-4
	3131			sphingomyelin (d18:2/24:1, d18:1/24:2)*		1.02	0.99	1.03			0.7016	0.4775	0.8717	0.8251	0.8111	0.7857	0.9282	0.5087		1.0028	0.9772	0.9852		100	100	100
	3160		Sphingosines	sphingosine		1.73	1.48	1.17			0.0051	0.0193	0.0175	0.0814	0.4579	0.6638	0.0097	0.0282		1.399	1.1964	0.8106		100	100	100		123-78-4
	3168			hexadecasphingosine (d16:1)*		1.03	0.99	1.05			0.9384	0.5488	0.8531	0.8183	0.8081	0.7857	0.967	0.5137		1.2759	1.2182	1.2329		100	100	100
	3169			heptadecasphingosine (d17:1)		1.23	1.11	1.11			0.3036	0.2998	0.5445	0.6907	0.6227	0.7063	0.5775	0.3929		1.3388	1.2089	1.0866		100	100	100		6918-48-5
	3170			eicosanoylsphingosine (d20:1)*		1.31	1.35	0.97			0.4484	0.3716	0.317	0.564	0.8887	0.7977	0.5674	0.3919		1.381	1.4224	1.0563		90	100	100
	3176		Mevalonate Metabolism	3-hydroxy-3-methylglutarate		1.01	1.1	0.92			0.887	0.5384	0.2428	0.4937	0.3643	0.6036	0.4577	0.3632		0.9804	1.0643	0.9662		100	100	100		503-49-1
	3193		Sterol	cholesterol		0.94	0.94	1			0.0826	0.1367	0.0675	0.2189	0.9214	0.8031	0.1117	0.1592		0.9635	0.9638	1.0292		100	100	100		57-88-5
	3194			cholesterol sulfate		2.64	1.53	1.72			0.0072	0.0249	0.1154	0.3246	0.1687	0.4848	0.0242	0.0544		2.2287	1.2934	0.8458		100	100	100		2864-50-8
	3196			7-dehydrocholesterol		0.96	1.02	0.94			0.826	0.5172	0.9286	0.8272	0.7642	0.7659	0.9542	0.5118		0.9193	0.9757	0.9603		80	73	80		434-16-2
	3222			beta-sitosterol		1.04	1.37	0.76			0.8748	0.536	0.0669	0.2189	0.1345	0.4479	0.1397	0.1821		0.9046	1.1838	0.8665		70	93	67		83-46-5
	3225			campesterol		1.24	1.45	0.85			0.0077	0.0251	3.137e-06	6.3779e-05	0.0437	0.3253	1.5865e-05	0.0001		1.005	1.176	0.8094		100	100	100		474-62-4
	3306		Corticosteroids	cortisol		1.48	1.71	0.86			0.1365	0.1878	0.0024	0.0191	0.1703	0.4863	0.0092	0.0274		0.8758	1.0148	0.5932		50	100	47		50-23-7
	3454		Primary Bile Acid Metabolism	cholate		0.46	0.81	0.57			0.0199	0.05	0.462	0.6347	0.0853	0.4081	0.0603	0.1017		0.7658	1.3336	1.6504		100	100	100		81-25-4
	3456			taurocholate		0.6	1.08	0.56			0.079	0.1323	0.8369	0.8157	0.0538	0.3389	0.1169	0.1626		0.8464	1.5125	1.4022		100	100	100		145-42-6
	3463			taurochenodeoxycholate		0.77	1.13	0.68			0.4364	0.3641	0.3635	0.5859	0.116	0.4265	0.2792	0.2757		1.101	1.6204	1.4343		100	100	100		6009-98-9
	3502		Secondary Bile Acid Metabolism	taurolithocholate		0.26	0.68	0.39			4.2167e-05	0.0004	0.0459	0.1668	0.0082	0.1757	0.0002	0.0013		0.4407	1.1349	1.677		40	80	100		516-90-5
	3519			tauroursodeoxycholate		0.57	0.89	0.64			0.4797	0.3888	0.767	0.7898	0.6575	0.7149	0.7761	0.457		0.8469	1.332	1.4901		100	100	87		14605-22-2
	3537			taurocholenate sulfate*		0.58	1.27	0.45			0.0838	0.1375	0.6192	0.7285	0.1922	0.4978	0.2093	0.2333		1.0028	2.2058	1.7413		100	100	100
	4115	Nucleotide	Purine Metabolism, (Hypo)Xanthine/Inosine containing	AICA ribonucleotide		0.74	0.38	1.95			0.537	0.4175	0.2856	0.5362	0.7313	0.7539	0.5546	0.3885		1.9552	1.0048	2.6304		80	93	100		3031-94-5
	4119			inosine 5'-monophosphate (IMP)		2.11	1.47	1.44			0.3314	0.3181	0.6138	0.7285	0.5999	0.7035	0.6181	0.4033		3.3106	2.3054	1.571		100	100	100		4691-65-0
	4120			inosine		0.93	0.95	0.98			0.0216	0.0529	0.0855	0.259	0.4182	0.6427	0.0533	0.0927		0.9589	0.9823	1.0353		100	100	100		58-63-9
	4121			hypoxanthine		1.05	1.28	0.82			0.8076	0.513	0.1837	0.4216	0.34	0.5959	0.3779	0.3207		1.0484	1.2815	1.0016		100	100	100		68-94-0
	4122			xanthine		1.09	1.11	0.98			0.2417	0.2683	0.1415	0.3742	0.8784	0.7977	0.2857	0.279		1.0101	1.0314	0.9276		100	100	100		69-89-6
	4124			xanthosine		0.95	0.85	1.12			0.5793	0.4349	0.0354	0.1415	0.1716	0.4863	0.0964	0.1469		1.0625	0.9518	1.1194		100	100	100		146-80-5
	4128			2'-deoxyinosine		0.98	0.93	1.05			0.9642	0.5571	0.8365	0.8157	0.8888	0.7977	0.9773	0.516		1.0484	1.0014	1.0735		100	100	100		890-38-0
	4132			urate		0.62	0.53	1.17			0.6006	0.4466	0.2486	0.497	0.6059	0.7035	0.5094	0.3802		1.2006	1.0293	1.9394		100	100	100		69-93-2;120K5305
	4134			allantoin		1.04	1.11	0.94			0.8943	0.5408	0.6319	0.732	0.7671	0.7666	0.8865	0.4929		1.0241	1.0936	0.9842		100	100	100		97-59-6
	4135			allantoic acid		1.47	1.11	1.33			0.0223	0.0542	0.2758	0.5275	0.1711	0.4863	0.0708	0.1156		1.3293	1.0018	0.9046		100	100	100		99-16-1
	4139		Purine Metabolism, Adenine containing	adenosine 5'-diphosphate (ADP)		1.04	0.93	1.13			0.8752	0.536	0.4746	0.6445	0.4264	0.6471	0.6695	0.4206		1.1122	0.9881	1.0675		100	100	100		20398-34-9
	4140			adenosine 5'-monophosphate (AMP)		1.46	1.14	1.29			0.0711	0.1238	0.4464	0.6264	0.2495	0.5471	0.1915	0.2213		1.4974	1.164	1.0222		100	100	100		149022-20-8
	4141			adenosine 3'-monophosphate (3'-AMP)		0.62	0.88	0.7			0.0033	0.0137	0.311	0.5574	0.032	0.291	0.0116	0.0323		0.7522	1.0764	1.2218		100	100	100		84-21-9
	4142			adenosine 2'-monophosphate (2'-AMP)		0.8	1.09	0.73			0.2355	0.2654	0.7139	0.7628	0.1329	0.4479	0.3002	0.2837		0.9265	1.273	1.1633		100	100	100		130-49-4
	4143			adenosine 3',5'-cyclic monophosphate (cAMP)		1.06	1.04	1.02			0.256	0.2771	0.5076	0.6751	0.582	0.7018	0.5127	0.3805		1.027	1.0035	0.9668		100	100	100		60-92-4
	4145			adenosine 3',5'-diphosphate		1	1.08	0.93			0.9926	0.5646	0.2905	0.5411	0.3391	0.5959	0.4913	0.3756		0.9551	1.0265	0.9521		100	100	100		75431-54-8
	4146			adenylosuccinate		2.41	1.3	1.86			0.0826	0.1367	0.4741	0.6445	0.2627	0.5669	0.2165	0.2365		2.3208	1.25	0.9628		100	100	100		19046-78-7
	4147			adenosine		1.08	1.08	1			0.636	0.4546	0.4307	0.622	0.8153	0.7884	0.7235	0.4371		1.0595	1.0597	0.983		100	100	100		58-61-7
	4148			adenine		0.9	1.11	0.81			0.5305	0.4159	0.7729	0.7918	0.3775	0.6112	0.669	0.4206		1.2193	1.5143	1.3583		100	100	100		73-24-5
	4149			1-methyladenine		1.12	1.18	0.95			0.6997	0.4775	0.2799	0.5298	0.5574	0.6917	0.55	0.3875		1.1562	1.2213	1.0357		100	100	100		5142-22-3
	4154			N1-methyladenosine		1.67	1.13	1.48			0.26	0.2796	0.8054	0.8015	0.3625	0.6036	0.5042	0.3777		2.0902	1.4168	1.2515		90	93	87		15763-06-1
	4155			N6-methyladenosine		0.86	0.88	0.98			0.2558	0.2771	0.5687	0.7038	0.5262	0.6825	0.5187	0.3807		0.9009	0.9218	1.0478		100	100	100		1867-73-8
	4165			N6-carbamoylthreonyladenosine		0.92	1.12	0.83			0.5256	0.4127	0.4075	0.6141	0.1728	0.4869	0.3793	0.3212		0.9028	1.0941	0.979		100	100	100		24719-82-2
	4168			2'-deoxyadenosine 5'-monophosphate		1.11	1.06	1.05			0.2928	0.2959	0.5219	0.6808	0.6279	0.7063	0.5609	0.3903		1.0753	1.0267	0.9661		100	100	100		653-63-4
	4170			2'-deoxyadenosine		1	1.01	0.99			0.8721	0.5355	0.8781	0.8253	0.9809	0.8128	0.9828	0.5172		1.0549	1.0669	1.0589		100	100	93		16373-93-6
	4175			N6-succinyladenosine		1.83	1.27	1.45			0.0016	0.0076	0.1045	0.3025	0.0632	0.3655	0.0064	0.0212		1.5812	1.0913	0.8626		100	100	100		4542-23-8
	4178		Purine Metabolism, Guanine containing	guanosine 5'-monophosphate (5'-GMP)		1.9	1.32	1.45			0.1536	0.2028	0.4324	0.6229	0.4598	0.6639	0.3521	0.3095		2.5446	1.7598	1.3372		100	100	100		5550-12-09
	4179			guanosine 3'-monophosphate (3'-GMP)		0.89	0.99	0.91			0.6279	0.4546	0.9131	0.8253	0.6984	0.7396	0.8812	0.4912		1.2024	1.3282	1.3455		100	93	100		117-68-0
	4183			guanosine		0.88	0.88	0.99			0.0551	0.1032	0.05	0.1784	0.8674	0.7913	0.0754	0.122		0.9602	0.9697	1.096		100	100	100		118-00-3
	4184			guanine		1.04	1.15	0.9			0.7886	0.5083	0.3432	0.5769	0.5597	0.6918	0.6245	0.4046		0.9905	1.0954	0.9511		100	100	100		73-40-5
	4187			7-methylguanine		0.97	1.11	0.87			0.8889	0.5389	0.7016	0.7598	0.6298	0.7063	0.8734	0.4893		1.2197	1.3969	1.2598		100	100	100		578-76-7
	4201			2'-deoxyguanosine		0.92	0.96	0.96			0.995	0.5653	0.7822	0.7923	0.7999	0.7845	0.9518	0.5112		1.005	1.0461	1.0912		100	100	100		961-07-9
	4202			guanosine 2'-monophosphate (2'-GMP)*		0.92	1.27	0.72			0.6942	0.475	0.3947	0.6027	0.2509	0.5483	0.4783	0.3705		1.1994	1.6599	1.3103		100	100	100
	4207		Pyrimidine Metabolism, Orotate containing	dihydroorotate		0.52	0.75	0.69			0.2681	0.2835	0.6231	0.7285	0.5001	0.6781	0.5371	0.385		2.0047	2.9264	3.8787		70	80	80		155-54-4
	4208			orotate		0.89	0.97	0.92			0.416	0.3552	0.9162	0.8253	0.4713	0.6679	0.6857	0.4236		1.3134	1.4251	1.4699		100	100	100		50887-69-9
	4210			orotidine		0.96	0.91	1.05			0.9489	0.5533	0.612	0.7285	0.6966	0.739	0.8632	0.4867		1.1075	1.0508	1.1539		100	100	100		314-50-1
	4214		Pyrimidine Metabolism, Uracil containing	uridine 5'-diphosphate (UDP)		1.06	1.11	0.95			0.6323	0.4546	0.4442	0.6246	0.8353	0.7913	0.7348	0.4408		1.0029	1.0528	0.9492		100	100	100		21931-53-3
	4215			uridine 5'-monophosphate (UMP)		1.24	1.08	1.15			0.4047	0.3505	0.814	0.8057	0.532	0.6825	0.695	0.4269		1.204	1.0432	0.9676		100	100	100		3387-36-8
	4217			uridine 3'-monophosphate (3'-UMP)		0.8	1.04	0.77			0.9892	0.564	0.9123	0.8253	0.9323	0.8034	0.9931	0.5188		1.3385	1.7445	1.6713		100	100	100		35170-0-7;35170-03-7
	4220			uridine		0.97	0.85	1.14			0.4739	0.3854	0.0032	0.0244	0.0429	0.3253	0.0097	0.0282		1.0089	0.8858	1.0454		100	100	100		58-96-8
	4221			uracil		0.91	0.93	0.99			0.2812	0.2898	0.5202	0.6805	0.611	0.7047	0.5466	0.3863		0.9874	0.9994	1.0795		100	100	100		66-22-8
	4222			pseudouridine		0.98	1.03	0.95			0.959	0.5555	0.9053	0.8253	0.9561	0.8128	0.9928	0.5188		1.0645	1.1242	1.0899		100	100	100		1445-07-4
	4223			5,6-dihydrouridine		1.21	1.11	1.09			0.2839	0.2912	0.6216	0.7285	0.5248	0.6825	0.5588	0.3894		1.2759	1.166	1.0528		100	100	100		5627-05-04
	4224			2'-O-methyluridine		1.14	1.25	0.92			0.2745	0.2856	0.0734	0.2343	0.5933	0.7035	0.1881	0.2186		1.0651	1.1619	0.9311		90	100	73		2140-76-3
	4225			5-methyluridine (ribothymidine)		1.1	1.05	1.05			0.9694	0.5579	0.8989	0.8253	0.94	0.8079	0.9916	0.5188		1.3378	1.2743	1.2141		100	100	100		1463-10-1
	4238			3-ureidoisobutyrate		0.79	0.81	0.98			0.0246	0.0587	0.0549	0.1913	0.5722	0.6998	0.0484	0.0867		0.8321	0.853	1.054		90	100	100		2905-86-4
	4239			3-ureidopropionate		1.46	0.93	1.57			0.7654	0.5001	0.6413	0.7364	0.4756	0.6683	0.7624	0.4519		2.3776	1.514	1.6232		100	100	100		462-88-4
	4240			beta-alanine		0.86	0.93	0.92			0.0401	0.0842	0.3496	0.5786	0.2084	0.5105	0.1182	0.1626		0.9177	0.9968	1.0733		100	100	100		56-41-7;107-95-9
	4244			uridine 2'-monophosphate (2'-UMP)*		0.65	1.16	0.56			0.3156	0.3054	0.653	0.7375	0.1632	0.4816	0.366	0.3148		1.0532	1.8757	1.6155		100	100	100
	4245			3-(3-amino-3-carboxypropyl)uridine*		0.98	1.01	0.97			0.7157	0.4842	0.9862	0.8404	0.7273	0.7539	0.9225	0.5078		1.0363	1.072	1.0563		100	100	100		52745-94-5
	4247		Pyrimidine Metabolism, Cytidine containing	cytidine diphosphate		0.89	1.39	0.64			0.6847	0.4726	0.5052	0.6745	0.3185	0.5864	0.5864	0.3963		0.5663	0.888	0.6369		30	53	47		34393-59-4
	4252			cytidine		0.92	0.82	1.12			0.8352	0.5198	0.7102	0.7614	0.5894	0.7035	0.8536	0.4826		1.1671	1.0459	1.2723		100	100	100		65-46-3
	4253			cytosine		0.85	0.89	0.95			0.2617	0.2797	0.385	0.5989	0.7256	0.7539	0.4864	0.3738		0.9994	1.0524	1.1792		100	100	100		71-30-7
	4255			3-methylcytidine		0.89	1.24	0.72			0.6097	0.4498	0.4409	0.6231	0.2333	0.5314	0.4706	0.3685		0.9509	1.3266	1.0682		80	100	87		21028-20-6
	4265			2'-O-methylcytidine		0.98	1.54	0.64			0.9816	0.5617	0.0706	0.2262	0.109	0.4265	0.1316	0.1749		0.7559	1.1875	0.7693		50	93	60		2140-72-9
	4284		Pyrimidine Metabolism, Thymine containing	3-aminoisobutyrate		0.86	0.86	0.99			0.2402	0.2683	0.4091	0.6141	0.6576	0.7149	0.4707	0.3685		1.0582	1.0653	1.2316		100	100	100		10569-72-9;214139-20-5
	4285		Purine and Pyrimidine Metabolism	methylphosphate		1.19	0.89	1.35			0.0748	0.1275	0.2159	0.4684	0.0053	0.1497	0.0196	0.0459		1.2567	0.9334	1.0542		100	100	100		7023-27-0
	4286		Dinucleotide	(3'-5')-adenylylcytidine		1.14	1.21	0.94			0.9994	0.5672	0.5367	0.6891	0.5799	0.7008	0.7853	0.4584		1.1181	1.1879	0.9788		70	93	93		4833-63-0
	4287			(3'-5')-adenylylguanosine*		0.98	1.22	0.8			0.967	0.5574	0.4218	0.617	0.4976	0.6781	0.6767	0.4222		0.7638	0.9501	0.7759		50	53	40
	4288			(3'-5')-adenylyluridine		1.06	1.11	0.95			0.9482	0.5533	0.7886	0.7949	0.8612	0.7913	0.9624	0.5122		1.1565	1.2163	1.0951		100	100	100		3051-84-1
	4289			(3'-5')-adenylyladenosine*		1.13	1.14	1			0.8092	0.5134	0.7709	0.7918	0.9848	0.8128	0.9505	0.5112		1.2082	1.2118	1.0675		100	100	100
	4290			(3'-5')-cytidylyladenosine		0.72	1.3	0.55			0.4	0.3483	0.4473	0.6264	0.1324	0.4479	0.3163	0.2938		0.8961	1.6213	1.2501		90	100	100		2382-66-3
	4293			(3'-5')-cytidylyluridine*		0.78	1.21	0.65			0.7174	0.4842	0.5442	0.6907	0.3676	0.6036	0.6461	0.4105		0.9758	1.5039	1.2472		80	93	80
	4294			(3'-5')-guanylyladenosine*		1.53	1.09	1.4			0.1328	0.1848	0.8248	0.8089	0.1891	0.4978	0.2804	0.2762		0.8801	0.6288	0.5745		50	40	33
	4296			(3'-5')-guanylyluridine		1.25	1.09	1.15			0.6089	0.4498	0.8517	0.8183	0.7301	0.7539	0.8748	0.4895		1.2293	1.0734	0.981		90	100	100		4785-07-03
	4299			(3'-5')-uridylyluridine		1.13	1.27	0.89			0.8251	0.5172	0.8555	0.8183	0.9536	0.8126	0.9713	0.5148		1.2268	1.3785	1.0851		100	73	100		2415-43-2
	4302	Cofactors and Vitamins	Nicotinate and Nicotinamide Metabolism	nicotinate		1.13	1.05	1.08			0.4139	0.3542	0.7026	0.7598	0.6325	0.7081	0.7129	0.433		1.0945	1.0135	0.9698		100	100	100		59-67-6
	4305			nicotinamide		1	0.95	1.06			0.7543	0.4982	0.5075	0.6751	0.3667	0.6036	0.6348	0.4062		1.0456	0.9883	1.0414		100	100	100		98-92-0
	4307			nicotinamide ribonucleotide (NMN)		0.96	0.87	1.11			0.6689	0.4665	0.4504	0.6284	0.803	0.7854	0.7455	0.4449		1.0644	0.9595	1.1064		100	100	100		1094-61-7
	4308			nicotinamide riboside		0.41	0.75	0.55			0.1472	0.198	0.4218	0.617	0.4555	0.6623	0.3402	0.3072		0.7929	1.4293	1.9172		100	100	100		1341-23-7
	4309			nicotinamide adenine dinucleotide (NAD+)		1.05	0.95	1.1			0.9754	0.5595	0.6706	0.7482	0.6808	0.7279	0.8846	0.4925		1.1776	1.0687	1.1244		100	100	100		53-84-9
	4310			nicotinamide adenine dinucleotide reduced (NADH)		1.06	0.85	1.25			0.7678	0.501	0.3015	0.5487	0.5263	0.6825	0.5719	0.3919		1.2838	1.0261	1.2058		100	100	100		58-68-4;606-68-8
	4323			trigonelline (N'-methylnicotinate)		0.95	0.83	1.15			0.8587	0.5286	0.6417	0.7364	0.5528	0.6917	0.8158	0.4715		1.1698	1.0135	1.2258		100	100	100		535-83-1
	4327			adenosine 5'-diphosphoribose (ADP-ribose)		1.53	1.38	1.11			0.1236	0.1763	0.278	0.529	0.5583	0.6917	0.2744	0.2722		0.9043	0.8153	0.5895		60	47	47		68414-18-6
	4328			NADHX*		1.17	0.89	1.32			0.967	0.5574	0.436	0.6231	0.5116	0.6825	0.6931	0.4263		1.367	1.0392	1.1703		100	100	100
	4333		Riboflavin Metabolism	riboflavin (Vitamin B2)		1.12	1.05	1.07			0.39	0.3451	0.6769	0.751	0.6241	0.7063	0.6872	0.4238		1.2577	1.1805	1.1266		100	100	100		83-88-5
	4334			flavin adenine dinucleotide (FAD)		0.92	0.98	0.95			0.0267	0.0618	0.4742	0.6445	0.1051	0.4265	0.0788	0.1258		0.9591	1.0146	1.0391		100	100	100		146-14-5;84366-81-4
	4335			flavin mononucleotide (FMN)		0.86	0.9	0.96			0.0006	0.0033	0.0038	0.0277	0.32	0.5864	0.001	0.0051		0.9194	0.9614	1.0705		100	100	100		130-40-5
	4337		Pantothenate and CoA Metabolism	pantothenate		1	1.02	0.99			0.8838	0.5384	0.6755	0.751	0.8192	0.7888	0.914	0.5044		0.9806	0.993	0.976		100	100	100		137-08-6
	4339			pantetheine		1.62	1.01	1.6			0.0022	0.01	0.517	0.6805	0.0103	0.1864	0.0063	0.0212		1.585	0.9888	0.9787		100	100	100		496-65-1
	4340			phosphopantetheine		2.12	1.12	1.9			0.0131	0.0355	0.9251	0.8272	0.0161	0.2042	0.0244	0.0546		1.8873	0.9952	0.8898		100	93	80		NA
	4341			3'-dephosphocoenzyme A		5.98	1.35	4.41			0.0004	0.0026	0.4556	0.6299	0.0029	0.1066	0.0012	0.006		4.4616	1.0115	0.7466		90	80	73		3633-59-8
	4342			3'-dephospho-acetyl-CoA		0.92	0.95	0.97			0.5187	0.4086	0.4067	0.6141	0.9215	0.8031	0.6732	0.4217		0.959	0.9886	1.043		80	67	80
	4343			coenzyme A		4.78	1.14	4.17			0.0042	0.0164	0.7757	0.7918	0.0082	0.1757	0.0089	0.0269		4.3676	1.0468	0.9146		90	80	93		85-61-0;18439-24-2
	4348		Ascorbate and Aldarate Metabolism	ascorbate (Vitamin C)		2.31	1.22	1.9			0.0107	0.0307	0.5236	0.6808	0.0414	0.3253	0.0313	0.0657		1.811	0.9521	0.7834		100	100	100		134-03-2
	4350			ascorbic acid 3-sulfate*		1.06	0.99	1.07			0.3877	0.3451	0.6918	0.7586	0.6084	0.704	0.6851	0.4236		1.1218	1.0484	1.0569		100	100	100
	4352			dehydroascorbate		0.75	0.89	0.84			0.0101	0.0295	0.2532	0.5044	0.1028	0.4265	0.035	0.0695		0.9052	1.0723	1.2114		100	100	100		490-83-5
	4353			2-O-methylascorbic acid		1.14	1.01	1.13			0.1504	0.2001	0.9138	0.8253	0.1786	0.49	0.2939	0.2832		1.1669	1.0328	1.0272		100	100	100		17860-87-6
	4354			threonate		1.14	0.99	1.16			0.1166	0.1696	0.9478	0.8272	0.1042	0.4265	0.2011	0.2283		1.1561	0.9993	1.0099		100	100	100		70753-61-6
	4357			oxalate (ethanedioate)		0.67	0.91	0.73			0.0061	0.022	0.4549	0.6299	0.0315	0.291	0.0189	0.045		0.8202	1.1233	1.2277		100	100	100		144-62-7
	4358			gulonate*		1.08	1.35	0.8			0.9217	0.5488	0.115	0.3246	0.187	0.4975	0.2268	0.2406		1.0081	1.2589	0.933		100	100	100		20246-53-1
	4361		Tocopherol Metabolism	alpha-tocopherol		0.95	1	0.94			0.3592	0.3308	0.9485	0.8272	0.3897	0.62	0.606	0.3981		0.971	1.0297	1.0268		100	100	100		59-02-9;10191-41-0
	4362			alpha-tocopherol acetate		0.85	1	0.85			0.7618	0.4998	0.8242	0.8089	0.6162	0.7063	0.8805	0.4912		0.8124	0.9507	0.9542		90	87	87		7695-31-2
	4365			delta-tocopherol		2.19	1.95	1.13			0.0255	0.0596	0.0097	0.0526	0.9105	0.8007	0.018	0.0435		1.2056	1.0689	0.5493		70	93	60		119-13-1
	4372			alpha-CEHC sulfate		0.61	0.75	0.81			0.1226	0.1762	0.3799	0.5954	0.4373	0.6531	0.293	0.2832		0.9077	1.1197	1.4969		100	100	100
	4374			alpha-CEHC taurine*		0.41	0.52	0.79			0.013	0.0355	0.0247	0.1058	0.6094	0.704	0.0215	0.0493		0.7912	1.0033	1.9246		100	100	100
	4375			alpha-CEHC		0.61	0.74	0.83			0.002	0.0093	0.0186	0.085	0.2692	0.5684	0.0051	0.0176		0.7704	0.9258	1.2575		100	100	100		4072-32-6
	4380			gamma-CEHC sulfate		0.68	1.14	0.59			0.3834	0.3433	0.3948	0.6027	0.107	0.4265	0.2657	0.2659		0.7939	1.3368	1.1731		100	100	100
	4383			gamma-tocopherol/beta-tocopherol		1.46	1.54	0.95			0.0095	0.0287	0.0023	0.0188	0.8452	0.7913	0.0042	0.015		1.081	1.1373	0.739		100	100	100
	4385		Biotin Metabolism	biotin		0.71	0.84	0.84			0.0862	0.1396	0.3862	0.5989	0.3343	0.5959	0.224	0.2405		0.8679	1.0286	1.2257		70	93	73		58-85-5
	4387		Folate Metabolism	folate		1	0.87	1.16			0.5628	0.4265	0.9346	0.8272	0.5147	0.6825	0.7845	0.4584		1.0836	0.9351	1.0809		100	100	100		59-30-3
	4390			5-methyltetrahydrofolate (5MeTHF)		1.1	0.83	1.33			0.794	0.5092	0.6446	0.7364	0.5014	0.6782	0.7826	0.4583		1.2922	0.9746	1.1732		100	100	100		68703-91-3;68792-52-9
	4391		Tetrahydrobiopterin Metabolism	biopterin		1.08	1.09	0.99			0.2777	0.2879	0.1918	0.4334	0.9308	0.8031	0.362	0.3148		1.0104	1.0226	0.9365		100	100	100		22150-76-1
	4392			dihydrobiopterin		1.56	1.17	1.34			9.3477e-05	0.0007	0.0747	0.2364	0.0094	0.1864	0.0004	0.0025		1.4436	1.0789	0.923		100	100	100		6779-87-9
	4395		Pterin Metabolism	pterin		0.87	0.91	0.96			0.3454	0.3235	0.6481	0.7364	0.5896	0.7035	0.6365	0.4062		0.9294	0.9715	1.0665		100	100	100		22363-60-4
	4407		Hemoglobin and Porphyrin Metabolism	protoporphyrin IX		0.64	0.61	1.04			0.0446	0.0909	0.0271	0.1135	0.9835	0.8128	0.0465	0.085		1.0341	0.993	1.627		100	100	100		553-12-8;50865-10-5
	4408			heme		0.42	0.64	0.66			0.0001	0.0009	0.036	0.1432	0.0233	0.2547	0.0005	0.0028		0.7923	1.2041	1.8759		80	100	100		14875-96-8
	4409			bilirubin (Z,Z)		1.43	1.01	1.41			0.0876	0.1405	0.6968	0.7598	0.1688	0.4848	0.2086	0.2332		1.1908	0.8424	0.8318		80	80	53		635-65-4
	4412			biliverdin		0.73	0.88	0.83			0.0067	0.0239	0.1826	0.4209	0.1057	0.4265	0.024	0.0542		0.8393	1.0121	1.1515		100	100	100		55482-27-4;55482-27-4
	4421		Thiamine Metabolism	thiamin (Vitamin B1)		1.37	1.11	1.23			0.0618	0.1107	0.3645	0.5859	0.2764	0.5704	0.1705	0.2046		1.2847	1.042	0.9358		100	100	100		59-43-8
	4422			thiamin monophosphate		0.99	0.99	1			0.7763	0.5042	0.9969	0.8421	0.7736	0.7675	0.9495	0.5112		0.9932	0.998	1.0077		100	100	100		532-40-1
	4423			thiamin diphosphate		1.04	1.02	1.02			0.418	0.3554	0.6998	0.7598	0.64	0.7084	0.7169	0.4343		1.0219	1	0.9837		100	100	100		154-87-0
	4424			5-(2-Hydroxyethyl)-4-methylthiazole		0.99	0.88	1.13			0.6868	0.4726	0.5563	0.697	0.3546	0.6029	0.6358	0.4062		0.9939	0.8778	1.0012		100	100	100		137-00-8
	4430		Vitamin A Metabolism	retinol (Vitamin A)		0.04	0.08	0.43			1.6e-14	8.28e-13	1.35e-13	2.4097e-11	0.0462	0.3253	2e-15	1.24e-13		0.5931	1.3878	16.9247		100	100	100		68-26-8
	4432			carotene diol (1)		0.7	0.81	0.87			0.2658	0.2829	0.194	0.4355	0.9578	0.8128	0.3581	0.3129		1.0193	1.176	1.4498		100	100	100
	4435			astaxanthin		0.56	0.75	0.76			0.0742	0.1274	0.177	0.4156	0.548	0.6903	0.1668	0.2018		0.978	1.2935	1.7312		100	100	100		472-61-7
	4438			retinal		0.13	0.21	0.59			1.4872e-10	3.5616e-09	1.7765e-08	5.4962e-07	0.0235	0.2547	1.2665e-10	3.0986e-09		0.4582	0.774	3.6407		60	93	100
	4448		Vitamin B6 Metabolism	pyridoxamine		1.07	1.05	1.02			0.4275	0.3599	0.4837	0.6532	0.8663	0.7913	0.6746	0.422		1.0655	1.0419	0.9957		100	100	100		58052-48-5
	4449			pyridoxamine phosphate		0.96	1.02	0.95			0.585	0.4378	0.5553	0.6969	0.2857	0.5768	0.5571	0.3888		0.9598	1.0143	0.9952		100	100	100		529-96-4
	4450			pyridoxal phosphate		0.87	0.92	0.94			0.0769	0.13	0.2255	0.4765	0.4778	0.6686	0.1852	0.216		0.9531	1.0116	1.1011		100	100	100		41468-25-1
	4451			pyridoxal		0.9	0.86	1.05			0.2329	0.2641	0.2251	0.4765	0.9135	0.8016	0.3655	0.3148		1.0699	1.0233	1.1905		100	100	100		65-22-5
	4452			pyridoxate		1.23	0.93	1.33			0.5004	0.3988	0.5521	0.6949	0.2312	0.5314	0.4827	0.3723		1.3595	1.0225	1.103		100	100	100		82-82-6
	4477	Xenobiotics	Benzoate Metabolism	benzoate		1.4	1.24	1.13			0.0527	0.1006	0.1387	0.372	0.5211	0.6825	0.1205	0.1648		1.1405	1.0091	0.8159		90	100	87		65-85-0
	4545			methyl-4-hydroxybenzoate sulfate		0.65	0.81	0.81			0.5537	0.4236	0.9498	0.8272	0.5917	0.7035	0.8159	0.4715		0.8148	1.0115	1.2508		50	67	60
	4637		Food Component/Plant	2-piperidinone		0.89	1.02	0.87			0.212	0.2513	0.778	0.7918	0.136	0.4479	0.2955	0.2835		0.93	1.063	1.0414		100	100	100		675-20-7
	4782			2-oxindole-3-acetate		0.73	1.11	0.66			0.924	0.5488	0.2958	0.5482	0.303	0.5811	0.4723	0.3685		0.7898	1.1927	1.0769		90	93	73		2971-31-5
	4786			3-formylindole		0.9	1.04	0.86			0.1804	0.2256	0.6166	0.7285	0.0773	0.4052	0.1948	0.2229		0.9632	1.1137	1.0667		100	100	100		487-89-8
	4800			betonicine		0.8	0.78	1.03			0.2883	0.2934	0.168	0.408	0.8579	0.7913	0.3389	0.307		1.0995	1.0676	1.3691		100	100	100		515-25-3
	4806			gluconate		1.17	1.05	1.12			0.2563	0.2771	0.5483	0.6918	0.5448	0.6882	0.5179	0.3807		1.0986	0.983	0.9392		100	100	100		527-07-1
	4894			ergothioneine		0.65	0.84	0.77			1.1211e-06	1.3562e-05	0.0154	0.0746	0.0011	0.059	6.0974e-06	5.7132e-05		0.7881	1.0247	1.2178		100	100	100		58511-63-0
	4896			erythritol		1.03	1.05	0.99			0.9496	0.5533	0.5908	0.7133	0.6759	0.726	0.8468	0.4816		1.025	1.0403	0.9921		100	100	93		149-32-6
	4902			ferulic acid 4-sulfate		0.41	0.87	0.46			0.173	0.2195	0.4417	0.6231	0.044	0.3253	0.1264	0.1702		0.5888	1.2682	1.4528		70	100	73		86321-29-1
	4906			quinate		0.86	1.22	0.7			0.3067	0.3016	0.2213	0.4744	0.0382	0.3209	0.1085	0.1573		0.8834	1.2546	1.032		100	100	87		77-95-2
	4922			glucoheptose		0.76	0.73	1.04			0.062	0.1107	0.0204	0.0917	0.8092	0.7857	0.0449	0.083		0.9322	0.8935	1.2223		100	100	100		62475-58-5
	4932			histidine betaine (hercynine)*		0.71	0.91	0.78			0.0096	0.0287	0.4712	0.6445	0.0444	0.3253	0.0294	0.0628		0.8494	1.086	1.1983		100	100	100		534-30-5
	4934			homostachydrine*		0.66	0.75	0.89			0.0695	0.1214	0.1476	0.3819	0.5879	0.7035	0.1489	0.1884		0.6435	0.7234	0.9685		70	73	80		1195-94-4
	4960			mannonate*		0.94	0.91	1.04			0.761	0.4998	0.3846	0.5989	0.6337	0.7083	0.6786	0.4227		1.0813	1.0414	1.146		100	100	100		642-99-9
	5001			phytanate		0.31	0.37	0.84			0.0097	0.0287	0.0056	0.0382	0.9211	0.8031	0.0077	0.024		0.8987	1.0756	2.9137		100	100	100		14721-66-5
	5060			soyasaponin I		0.91	1.02	0.9			0.2972	0.2968	0.9703	0.8342	0.3126	0.5846	0.5141	0.3805		0.9887	1.102	1.0818		100	100	100		51330-27-9
	5065			stachydrine		0.78	0.84	0.93			0.2322	0.2641	0.3612	0.5859	0.7004	0.7396	0.4446	0.354		1.046	1.1273	1.3348		100	100	100		4136-37-2
	5091			ethyl alpha-glucopyranoside		1.43	1.41	1.01			0.0036	0.0146	0.0025	0.0198	0.8394	0.7913	0.0027	0.0114		1.2473	1.2304	0.8746		100	100	100		34625-23-5
	5092			methyl glucopyranoside (alpha + beta)		1.05	0.91	1.15			0.6793	0.4709	0.4559	0.6299	0.2825	0.575	0.5336	0.3846		1.1106	0.9637	1.0606		100	100	100
	5119			pyrraline		1.21	1.2	1.01			0.2667	0.2833	0.3601	0.5859	0.7668	0.7666	0.4807	0.3714		1.1403	1.1317	0.9426		100	93	87		74509-14-1
	5137			2-ketogluconate		0.92	1.01	0.91			0.3984	0.3476	0.9024	0.8253	0.3409	0.5959	0.5961	0.3963		1.0078	1.1129	1.0971		100	100	100		1040352-40-6
	5208			tartronate (hydroxymalonate)		0.58	0.87	0.67			3.0235e-05	0.0003	0.1729	0.4128	0.0012	0.059	0.0001	0.0008		0.6595	0.9914	1.1373		70	100	100		80-69-3
	5226			ethyl beta-glucopyranoside		0.91	1.04	0.88			0.3914	0.3451	0.7767	0.7918	0.2687	0.5684	0.523	0.3818		0.9365	1.0663	1.0241		100	100	100
	5426		Drug - Analgesics, Anesthetics	benzocaine		1.99	0.61	3.24			0.0077	0.0251	0.948	0.8272	0.0089	0.1854	0.0132	0.0351		2.9028	0.8961	1.4618		100	100	100		94-09-7
	5961		Drug - Topical Agents	salicylate		1.02	1.15	0.89			0.8696	0.5346	0.3676	0.5878	0.5194	0.6825	0.6393	0.4069		1.0292	1.1602	1.0114		100	100	100		69-72-7
	5963			2,6-dihydroxybenzoic acid		0.98	0.87	1.14			0.7198	0.4842	0.8253	0.8089	0.5786	0.7008	0.8548	0.4826		1.1051	0.9731	1.1248		100	100	93		303-07-1
	5990		Drug - Other	S-carboxymethyl-L-cysteine		0.84	0.95	0.89			0.479	0.3888	0.5203	0.6805	0.8937	0.7977	0.7257	0.4376		0.9926	1.119	1.1838		100	100	100		638-23-3
	6088		Chemical	sulfate*		0.75	1	0.75			0.0877	0.1405	0.8138	0.8057	0.1316	0.4479	0.1921	0.2215		0.9027	1.2091	1.2105		100	100	100		14808-79-8
	6091			O-sulfo-L-tyrosine		1.24	1.49	0.83			0.0311	0.0704	6.2512e-05	0.0009	0.0806	0.4052	0.0003	0.0018		1.0362	1.2514	0.8372		100	100	100
	6140			S-(3-hydroxypropyl)mercapturic acid (HPMA)		0.77	0.93	0.83			0.1628	0.2113	0.623	0.7285	0.3331	0.5959	0.3682	0.3154		0.9103	1.0994	1.1865		100	100	93		23127-40-4
	6146			bicine		1.09	1.18	0.92			0.5425	0.4184	0.1431	0.3745	0.4739	0.6683	0.3367	0.3057		1.0826	1.1718	0.9914		100	100	100		150-25-4
	6160			glycerol 2-phosphate		0.92	0.95	0.96			0.6033	0.4473	0.6626	0.7437	0.8967	0.7977	0.8496	0.4816		0.8308	0.8612	0.9046		70	73	80		819-83-0
	6179			2,4-di-tert-butylphenol		0.73	0.75	0.98			0.0321	0.0715	0.0255	0.108	0.8853	0.7977	0.0376	0.0733		0.8919	0.9119	1.2235		100	100	100		96-76-4
	6191			benzoylcarnitine*		1.01	1.07	0.95			0.9062	0.5453	0.7365	0.7779	0.8545	0.7913	0.9436	0.5112		1.1346	1.198	1.1191		90	100	93		105450-08-6
	6206			triethanolamine		1.14	1.31	0.87			0.2334	0.2641	0.0087	0.0501	0.2137	0.5164	0.0307	0.065		1.0465	1.2015	0.9177		100	100	100		102-71-6
	6240			4-acetamidobenzoate		1.32	1.14	1.15			0.1537	0.2028	0.3341	0.5717	0.5646	0.6942	0.3346	0.3045		1.1804	1.0242	0.8972		100	100	100		556-08-1
	6241			thioproline		0.87	0.92	0.94			0.3954	0.3463	0.4161	0.6168	0.9017	0.7982	0.6168	0.403		0.9836	1.049	1.1348		100	100	100		34592-47-4
	6425	Partially Characterized Molecules	Partially Characterized Molecules	pentose acid*		0.99	1.05	0.94			0.9159	0.5483	0.6103	0.7285	0.5747	0.7008	0.8173	0.4717		1.0654	1.1325	1.0754		100	100	93
	6454			glutamine_degradant*		1.09	1.22	0.89			0.5416	0.4184	0.3724	0.5915	0.8492	0.7913	0.65	0.4119		1.2365	1.3921	1.1371		100	100	100		2353-44-8
		N/A	N/A	X-10445		0.98	0.99	0.99			0.8548	0.5272	0.9158	0.8253	0.9296	0.8031	0.9828	0.5172		0.9754	0.9886	0.9946		100	100	100
				X-11576		1.08	1.1	0.99			0.4597	0.3776	0.348	0.5776	0.9185	0.8031	0.6008	0.3979		1.0051	1.0182	0.9272		100	100	100
				X-11580		0.68	0.78	0.88			0.0724	0.1253	0.3844	0.5989	0.2952	0.5784	0.1946	0.2229		0.918	1.0441	1.344		100	100	100
				X-11612		1.29	1.35	0.96			0.1529	0.2028	0.11	0.3132	0.9958	0.8143	0.202	0.2283		1.2137	1.27	0.9402		100	100	100
				X-11615		0.24	1.1	0.22			0.089	0.1413	0.6776	0.751	0.1783	0.49	0.2141	0.236		1.4214	6.4393	5.8349		100	100	100
				X-11677		0.85	0.82	1.04			0.3776	0.3396	0.2242	0.4765	0.8328	0.7913	0.4413	0.3527		0.9789	0.9426	1.1463		100	100	100
				X-12100		0.82	0.94	0.87			0.041	0.0854	0.3447	0.5769	0.2151	0.5164	0.1205	0.1648		0.949	1.0852	1.1553		100	100	100
				X-12117		1.29	1.17	1.1			0.1433	0.1944	0.2614	0.5102	0.6373	0.7084	0.2963	0.2836		1.2771	1.1632	0.9902		100	100	100
				X-12410		0.54	0.84	0.64			0.4044	0.3505	0.5673	0.7038	0.1822	0.49	0.4055	0.3351		0.9256	1.4525	1.7264		100	100	93
				X-12714		1.12	0.73	1.53			0.4389	0.3656	0.7795	0.7918	0.3074	0.5826	0.5783	0.3929		1.6086	1.0496	1.4306		100	100	100
				X-14056		1.11	0.85	1.31			0.4106	0.3531	0.4782	0.6469	0.1492	0.4648	0.3477	0.3082		1.0705	0.8151	0.9636		100	100	100
				X-14502		4.9	1.48	3.31			0.0095	0.0287	0.3051	0.5532	0.0792	0.4052	0.0326	0.0677		5.5832	1.6891	1.1402		100	93	100
				X-14837		0.27	0.92	0.3			0.0567	0.1041	0.8032	0.8015	0.0897	0.4145	0.1271	0.1707		1.3567	4.5696	4.9444		80	100	100
				X-15161		0.93	0.84	1.11			0.8552	0.5272	0.4561	0.6299	0.6271	0.7063	0.7438	0.4446		1.0288	0.9289	1.1107		100	100	100
				X-15220		2.56	1.25	2.05			0.0023	0.0102	0.4378	0.6231	0.0141	0.191	0.0072	0.0227		2.5269	1.2352	0.9867		100	100	100
				X-17304		1.48	1.06	1.39			0.3675	0.334	0.981	0.8371	0.3787	0.6112	0.6056	0.3981		1.9366	1.3927	1.3111		80	73	67
				X-23240		1.24	1.05	1.18			0.2976	0.2968	0.6843	0.7541	0.4945	0.6781	0.5757	0.3924		1.2296	1.0445	0.9904		100	100	100
				X-23511		1.03	1.03	1			0.7728	0.5036	0.9059	0.8253	0.8547	0.7913	0.9586	0.5119		1.1225	1.1209	1.0894		100	100	100
				X-23587		0.72	0.67	1.07			0.0496	0.0986	0.0068	0.0425	0.5967	0.7035	0.0184	0.0441		0.9875	0.9194	1.3647		100	100	100
				X-23710		0.98	0.9	1.1			0.9251	0.5488	0.2902	0.5411	0.3925	0.6213	0.5185	0.3807		1.091	0.9951	1.1102		100	100	100
				X-23782		0.35	0.5	0.7			1.6606e-10	3.7875e-09	6.1453e-08	1.7492e-06	0.0108	0.1864	2.161e-10	4.3257e-09		0.673	0.9677	1.9464		100	100	100
				X-23974		0.36	0.52	0.68			6.4249e-11	1.7096e-09	5.794e-07	1.4217e-05	0.0008	0.059	1.9658e-10	4.1224e-09		0.6202	0.9084	1.7373		100	100	100
				X-24027		1.14	1.16	0.99			0.0245	0.0587	0.0074	0.0454	0.8514	0.7913	0.0148	0.0376		1.0017	1.0135	0.8763		100	100	100
				X-24425		0.92	0.85	1.09			0.8318	0.5194	0.2772	0.5288	0.4447	0.6554	0.5243	0.3818		1.0996	1.0095	1.1942		100	100	100
				X-24474		2.01	0.99	2.03			0.0233	0.056	0.8541	0.8183	0.034	0.3042	0.0489	0.0868		2.0691	1.0187	1.0309		100	100	100
				X-24633		1.1	1.2	0.91			0.4264	0.3599	0.358	0.5859	0.9776	0.8128	0.5946	0.3963		1.1475	1.2572	1.0448		100	100	100
				X-24660		0.67	0.9	0.74			0.7372	0.4898	0.1868	0.4247	0.1318	0.4479	0.2461	0.2535		0.9336	1.2655	1.3986		100	100	100
				X-24728		1.89	1.13	1.67			0.1068	0.1587	0.8809	0.8253	0.082	0.4054	0.1697	0.2042		1.5675	0.9414	0.8297		100	100	100
				X-24736		0.62	0.82	0.75			0.0988	0.1522	0.5777	0.7081	0.2413	0.5376	0.2459	0.2535		0.8984	1.1972	1.4517		100	100	100
				X-25009		0.88	0.91	0.97			0.4443	0.3688	0.5153	0.6805	0.8537	0.7913	0.7005	0.429		0.9513	0.9846	1.0826		100	100	100
				X-25033		3.94	1.81	2.18			0.0071	0.0247	0.1046	0.3025	0.1809	0.49	0.0234	0.0532		3.8155	1.7534	0.9688		100	100	87
				X-25053		3.64	1.64	2.22			0.0132	0.0355	0.1667	0.4076	0.1879	0.4975	0.0431	0.0815		3.9583	1.7792	1.0875		100	100	100
				X-25055		1.13	0.99	1.14			0.3151	0.3054	0.9165	0.8253	0.3615	0.6036	0.5567	0.3888		1.1907	1.0421	1.0505		100	100	100
				X-25109		1.45	1	1.45			0.1647	0.2124	0.6281	0.7303	0.0717	0.3887	0.1808	0.2132		1.3122	0.9061	0.9062		100	100	100
				X-25111		0.92	0.92	1			0.3617	0.3321	0.2815	0.53	0.9572	0.8128	0.4957	0.376		1.0186	1.0146	1.106		100	100	100
				X-25164		1.76	1.1	1.6			0.1214	0.1751	0.9779	0.8364	0.1158	0.4265	0.2163	0.2365		1.5936	0.9981	0.9048		100	100	100
				X-25242		0.2	0.17	1.17			0.2163	0.2535	0.0402	0.1528	0.5232	0.6825	0.1124	0.1596		0.9911	0.847	4.8955		90	80	87
				X-25345		0.57	0.63	0.9			6.5443e-05	0.0005	0.0003	0.0039	0.341	0.5959	7.2335e-05	0.0005		0.8704	0.9666	1.5382		100	100	100
				X-25387		0.23	0.3	0.78			0.0945	0.1484	0.047	0.1688	0.9037	0.7982	0.0951	0.1459		0.7675	0.9857	3.2903		70	80	93
				X-25417		0.72	0.56	1.28			0.0154	0.0404	1.0786e-05	0.0002	0.0517	0.3389	5.3545e-05	0.0004		1.0923	0.8516	1.5198		100	100	100
				X-25419		1.03	1.14	0.9			0.3088	0.3019	0.244	0.4947	0.9786	0.8128	0.432	0.3493		1.1448	1.2727	1.1147		100	100	100
				X-25516		0.84	1.17	0.72			0.8066	0.513	0.388	0.5989	0.596	0.7035	0.6768	0.4222		1.1123	1.5551	1.3289		100	100	80
				X-25936		1.04	0.94	1.1			0.4729	0.3852	0.7432	0.7815	0.3142	0.5846	0.5927	0.3963		1.0922	0.9919	1.0547		100	100	100
				X-25940		1.12	0.97	1.15			0.3681	0.334	0.8596	0.821	0.2914	0.5784	0.5385	0.385		1.1848	1.0268	1.0571		100	100	100
				X-25948		0.87	1.01	0.86			0.3259	0.3141	0.7105	0.7614	0.1916	0.4978	0.4093	0.3367		0.9118	1.0609	1.0507		100	100	100
				X-25953		1.08	0.98	1.1			0.5966	0.4444	0.9719	0.8342	0.6185	0.7063	0.8457	0.4816		1.1263	1.0195	1.0415		100	100	100
				X-25957		0.6	0.93	0.65			0.0027	0.012	0.3878	0.5989	0.0202	0.2313	0.0091	0.0274		0.7665	1.1769	1.2701		100	100	100
				X-25984		0.85	0.89	0.95			0.3935	0.3458	0.5457	0.691	0.7523	0.7627	0.6706	0.4207		0.9848	1.0409	1.1654		100	100	100
				X-26035		0.9	0.97	0.93			0.2692	0.284	0.6038	0.7243	0.5174	0.6825	0.5385	0.385		0.9107	0.9821	1.015		100	100	100
